# Supplementary material for: Classification based on event in survival machine learning analysis of cardiovascular disease cohort
Source: BMC Cardiovasc Disord. 2023 Jun 20;23:310. doi: 10.1186/s12872-023-03328-2 (PMC10283173; doi:10.1186/s12872-023-03328-2)
Supplement: Supplementary file 1 — Additional File 1: Data set used in this research. [file 12872_2023_3328_MOESM1_ESM.xlsx]

## Sheet: Sheet1
Age	Gender	In Date	Adress	work	DR.	Procedure	glucose	Creatine(mg/dl)	Urea(mg/dl)	Troponin I test	S. Na+ (mmol/L)	S.K+ (mmol/L)	WBC (10^9/L)	LYM(10^9/L)	MID(10^9/L)	GRA(10^9/L)	HGB(g/dl)	RBC(10^12/L)	MCV(fl)	PLT(10^9/l)		Amylase(U/L)	S.Lopase(U/L)	CRP	smoker	T3(nmol/L)	T4(nmol/L)	TSH(ng/ml)	Procedure	ESR(mm/ht.	D-dimer
72	male	2020-09-12	duz	business	mahir	coronary angio	152	2.8	105	8.19			7.1	1.4	0.3	5.4	10.8	4.14	78.6	186
69	male	2020-06-12	Suli-hawaryshar	security	mahir	Coronary angio&pci	130	1.4	33				8.8	2.2	0.7	5.9	14.6	4.81	88.9	208								3.39			1504
47	female	2020-01-12	wasit	teacher	mahir	Coronary angio&pci	253	0.64	40.4				8.9	2.9	0.6	5.4	11.7	4.2	84.1	186
70	male	13/12/2020	suli-Kaniba	retired	mahir	Coronary angio&pci		1.23	47.9				6.83	2.36	0.73	5.9	13.3	4.69	87.2	175
67	female	23/12/2020	kerkuk	housewife	mahir	pci	95	0.7	26.5				7.96	3.16	0.29	4.1	11.6	4.09	84.9	157
61	male	15/11/2020	suli-twimalik	peshmarga	mahir	coronary angio	207	1.1	38				4.6	1.3	0.3	3	14.5	5.63	80.6	141
45	male	14/12/2020	suli-raparen	employee	mahir	Coronary angio&pci	164	0.9	17				9.4	2.9	0.4	6.1	12.2	6.48	61.7	202
56	female	2020-01-12	rozhcity	housewife	tariq	Coronary angio&pci	366	0.68	47.4				7.8	1.5	0.4	5.9	13.2	4.76	81.3	289
63	male	25/11/2020	suli-azmar	retired	tariq	pci	112	1.01	24				9.1	2.6	0.6	5.9	13.5	5.18	81.4	219
59	male	22/11/2020	tkrit	retired	jaafer	coronary angio	95.5	1	49.8				8	2.1	0.4	5.5	13.9	4.34	95.3	178
64	female	22/11/2020	suli-ebrahimahmad	housewife	jaafer	Coronary angio&pci	153	0.73	41				6.7	2.5	0.5	3.7	12.7	4.45	85.7	176
51	male	22/11/2020	kerkuk	employee	jaafer	Coronary angio	96.8	0.65	27.2				6.2	2.5	0.4	3.3	13.1	5.07	79.3	296
50	male	22/11/2020	anbar	employee	jaafer	pci	150.2	0.82	24.6				6.4	2.1	0.4	3.9	16.2	5.44	89.1	223
67	male	22/11/2020	suli-chwarbax	retired	jaafer	pci	144.2	0.86	25.3				7	2.5	0.5	4	14.2	5.17	83.5	184
65	male	22/11/2020	salahadin	retired	jaafer	coronary angio	96.6	0.79	27.9				8.7	3.2	0.5	5	13.9	5.01	84.2	350
61	male	2020-10-11	tkrit	retired	jaafer	pci	171	1.7	52				7.9	2.6	0.4	4.9	14.8	5.07	82.1	141
39	male	2020-10-11	suli-rzgary	teacher	jaafer	coronary angio	139	0.9	25.7				5.8	2	0.5	3.3	14.8	5.67	80.8	304
67	female	16/11/2020	samrah	housewife	jaafer	coronary angio	159	1.2	49				11.6	5.3	0.6	5.7	12.8	5.06	71.1	236
58	female	15/11/2020	sulaimany	housewife	jaafer	pci	198.1	0.77	31.3				5.1	1.6	0.3	3.2	12	4.35	82.4	280
60	female	15/11/2020	salahadin	housewife	jaafer	pci	93.5	0.74	32.8				9.4	1.8	0.4	7.2	15.1	5.29	85.3	360
66	male	22/12/2020	suli-twimalik	business	jaafer	Coronary angio&pci	92.3	1.03	39.5				8	3	0.6	4.4	13.3	4.51	87.3	208
49	male	22/12/2020	kerkuk	retired	jaafer	coronary angio	149.3	0.86	21.8				9.7	3.9	0.7	5.1	12.7	4.3	85.3	298
48	male	22/12/2020	kerkuk	business	jaafer	Coronary angio&pci	480	0.83	23.1				7.5	2.4	0.5	4.6	14.8	5.6	82.5	224
73	male	23/12/2020	tkrit	retired	jaafer	Coronary angio&pci	150	1.5	60				7.9	2.7	0.5	4.7	16.4	6.06	79.1	198
33	male	2020-08-11	tkrit	business	jaafer	4V cerebral angio	133.1	1	24.8				11	2.4	0.5	8.1	17.4	5.83	91.4	320
55	male	2020-07-11	salahadin		jaafer	coronary angio	115	1	27				5.11	2.5	0.7	5.9	12.8	5.11	71.3	107
35	male	2020-09-11	salahadin	business	jaafer	Coronary angio&pci	105	0.8	27				7.3	2.5	0.8	4	15.4	5.55	80.1	153
82	female	2020-08-11	kerkuk	housewife	jaafer	coronary angio	83.8	0.88	52.4				6.6	2.3	0.4	3.9	11.9	4.14	87.3	201
55	male	2020-09-11	kerkuk	security	jaafer	coronary angio	117	1.4	34				8.1	2.5	1	4.6	15.1	5.47	77	140
58	male	2020-08-11	salahadin	employee	jaafer	Coronary angio&pci	478	0.81	49				11.7	2.8	0.6	8.3	13.1	4.37	90.5	249
41	male	17/11/2020	sulaimany	business	jaafer	pci	118	0.8	25				9.3	2.5	0.6	6.2	15.8	5.29	79.1	197
62	female	18/11/2020	kerkuk	housewife	jaafer	coronary angio	108	0.5	19				8.8	4.4	0.7	3.7	11.8	5.17	65.1	237
48	male	17/11/2020	salahadin	employee	jaafer	Coronary angio&pci	444.2	0.89	50.2				14.4	3.9	0.9	9.6	16.7	5.84	84.6	216
56	male	17/11/2020	kerkuk	retired	jaafer	coronary angio	118	1.2	26				8.5	2.7	0.8	5	13.4	5.24	73.4	221
55	male	17/11/2020	salahadin	business	jaafer	pci	371.9	0.91	47.4				6.5	2.6	0.4	3.5	15	5.5	80.5	255
54	male	2020-01-11	musl	retired	jaafer	Coronary angio&pci	88.1	0.98	28.9				5.6	2.4	0.4	2.8	16.1	5.6	87.4	279
64	female	2020-01-11	salahadin	housewife	jaafer	coronary angio	121.6	1.05	49.1				6.8	1.1	0.5	5.2	11.3	3.8	87.3	480
64	male	2020-01-11	kerkuk	retired	jaafer	coronary angio	131.3	0.81	26.8				9.3	2.7	0.5	6.1	14.1	5.1	84	267
69	female	2020-01-11	salahadin	housewife	jaafer	coronary angio	126.5	0.99	43.3				5.8	2.3	0.4	3.1	22.5	8.32	88.6	147
74	female	2020-01-11	kerkuk	housewife	jaafer	Coronary angio&pci	108.9	0.99	39.6				8.4	1.4	0.3	6.7	14.4	5.05	88.8	253
67	male	2020-03-11	kerkuk	retired	jaafer	coronary angio	81.8	1.11	40				11.8	3	0.8	8	14.5	5	84.2	263
59	male	2020-03-11	kerkuk	teacher	jaafer	coronary angio	152.4	1.14	46.2				13.8	5.1	1.1	7.6	14.5	5.12	84.9	254
77	female	2020-03-11	kerkuk	housewife	jaafer	Coronary angio&pci	195	1.1	33				7	2.8	0.5	3.7	12.7	5.53	63.2	190
72	male	2020-03-11	baxdad	doctor	jaafer	coronary angio	211.5	1.21	48.3				5.9	1.5	0.5	3.9	11.9	4.83	76.9	240
79	male	2020-03-11	kerkuk	retired	jaafer	coronary angio&pci	83.7	1.01	38.6				6	1	0.3	4.7	14.3	4.69	94.2	230
66	male	2020-03-11	samrah	retired	jaafer	pci	96	1.2	40				11.1	2.4	0.8	7.9	14.4	5.16	86.4	249
69	female	21/12/2020	zrgwez	housewife	jalal	coronary angio	99.3	0.61	23.9				8.5	2.5	0.5	5.5	12	4.47	81.7	340
52	male	21/12/2020	bazyan	business	jalal	pci	119.5	0.96	19.4				6	2.2	0.5	3.3	14.7	5.4	80.5	260
51	male	21/12/2020	suli-hawarytaza	business	jalal	pci	156.9	1.06	27.4				4.6	1.3	0.3	3	13.7	6.57	65.6	276
51	male	16/12/2020	o	business	tariq	coronary angio	264.7	0.82	16.4				5.9	2.7	0.5	2.7	15.9	5.39	86.3	174
52	male	16/12/2020	suli-shahidanysarchnar	business	tariq	pci	357.4	0.74	15.1				8.2	3.1	0.5	4.6	14.4	4.8	87.4	337
65	female	14/12/2020	kerkuk	housewife	surkew	coronary angio	92.2	0.59	36.2				8.7	2.8	0.5	5.4	14.4	5.28	83.8	168
62	female	16/12/2020	suli-bakrajo	employee	tariq	coronary angio	151.8	0.66	30.1				7.4	2.2	0.5	4.7	13.7	5.09	82.9	248
66	female	16/12/2020	penjwen	housewife	tariq	Coronary angio&pci	106	0.68	35.2				12.5	3.5	0.7	8.3	12.5	6.06	60.6	308
56	male	16/12/2020	suli-kurdsat	employee	tariq	coronary angio	235.1	0.81	22.3				7.1	2	0.5	4.6	16.3	5	90.8	174
64	male	16/12/2020	suli-zargata	retired	tariq	LL angio	260.9	1.11	42.3				10.6	2.2	0.6	7.8	13.9	4.92	82.7	225
51	male	30/11/2020	saidsadeq	soldier	tariq	pci	194.6	1.27	41.3				7.6	2	0.5	5.1	12.8	4.65	82.9	361
54	male	2020-02-12	suli-aubara	business	tariq	Coronary angio&pci	120.8	0.89	30.3				4.9	2.3	0.3	2.3	15.1	5.14	85.6	186
68	female	2020-04-11	Suli-hawaryshar	housewife	tariq	coronary angio	204.8	0.72	51.4				7.6	2.9	0.4	4.3	13.5	4.79	85	275
53	male	2020-02-11	Peramagrun	business	tariq	coronary angio	92.4	0.75	21.7				8.8	2.5	1.2	5.1	14.3	4.83	85.3	394
65	female	2020-03-11	sulaimany	housewife	tariq	coronary angio	288.4	0.88	27.3				12.3	2.5	0.8	9	14	6.83	65.8	553
45	male	30/11/2020	kalar	business	tariq	Coronary angio&pci	101.7	1.11	28.5				4.8	1.6	0.3	2.9	14.7	5.48	79.8	222
73	male	2020-04-11	suli-malkandy	retired	tariq	Coronary angio&pci	106.5	1.22	21.9				8.2	1.7	0.5	6	13.6	5.41	79.6	207
69	male	2020-04-11	ranya	retired	tariq	Coronary angio&pci	119.7	0.81	39.6				7.9	2.6	0.5	4.8	14.2	4.86	89.8	200
76	female	2020-04-11	sulaimany	housewife	tariq	pci	105.4	0.71	31.3				6.8	1.4	0.6	4.8	12.3	4.43	86.7	224
66	female	2020-04-11	suli-qularaisy	housewife	tariq	Coronary angio&pci	198.2	0.77	31				6.3	2.1	0.4	3.8	12.7	4.69	82.6	249
58	female	2020-02-11	suli-majybag	housewife	jalal	coronary angio	138.5	1.1	39.5				7.4	2.3	0.9	4.2	13.1	4.77	84.6	319
63	female	2020-03-11	suli-ashti	housewife	jalal	pci	125.1	0.58	17.4				6.4	2.6	0.4	3.4	12.9	4.46	89.9	274
40	male	2020-01-12	qaladze	employee	jalal	Coronary angio&pci	365	1.05	28				6	1.5	0.5	4	15.7	5.86	82.6	233
56	female	30/11/2020	chamchamal	housewife	jalal	Coronary angio&pci	106	0.81	22				9.7	3.9	0.6	5.2	14.1	4.58	90.2	254
78	male	30/11/2020	suli-sarshaqam	business	jalal	coronary angio	106.3	1.07	54.9				7	2.7	0.5	3.8	13.2	4.91	83.4	259
50	female	2020-02-11	saidsadeq	security	jalal	coronary angio	131.6	1.27	27.1				7.2	1.4	0.4	5.4	14	4.82	89.4	204
43	female	2020-02-11	sulaimany	housewife	jalal	coronary angio	161.8	0.45	20.7				3.6	1.2	0.3	2.1	10.9	4.86	69.3	256
47	male	2020-03-11	kalar	business	jalal	pci	123	0.96	21				9.2	2.6	0.5	6.1	15.6	5.34	89	274
61	male	29/11/2020	suli-ashti	business	jaafer	Peripheral Angio	242	1.24	44.6				13.2	2.2	1.4	9.6	15.4	5.59	84.8	232
70	female	15/12/2020	chamchamal	housewife	jaafer	pci	247.4	0.69	24.9				8.7	2.9	0.6	5.2	13	4.08	91.4	243
78	female	2020-10-11	suli-kaneskan	housewife	jaafer	pci	154.3	0.97	39.1				14	2.4	0.6	11	13.1	4.42	88.1	286
56	male	2020-10-11	samrah	employee	jaafer	Coronary angio&pci	101.6	0.98	27.5				9.8	1.9	0.6	7.3	13.9	4.17	99.9	231
51	male	2020-10-11	salahadin	business	jaafer	pci	155.5	0.84	36.5				6.4	2.3	0.5	3.6	14.7	4.98	86.6	197
49	male	2020-10-11	tkrit	business	jaafer	Coronary angio&pci	147	0.99	40.4				7.8	1.7	0.4	5.7	14.2	4.74	90.7	345
58	female	2020-10-11	sulaimany	housewife	jaafer	Coronary angio&pci	109.9	1.31	33.7				5.3	1.9	0.4	3	14	5.28	81.9	146
85	female	2020-10-11	tkrit	housewife	jaafer	Coronary angio&pci	116.8	0.86	41.5				9.2	2.2	0.4	6.6	12.8	4.73	84.9	162
52	female	14/12/2020	kalar	housewife	sarkawt	coronary angio	117	0.62	19.4				11.6	2.4	1	8.2	14.9	4.54	98.5	356
37	female	21/12/2020	kalar	housewife	sarkawt	coronary angio	103.1	0.33	15.7				7	2.5	0.5	4	12.8	4.83	77.7	281
69	male	21/12/2020	kfri	business	sarkawt	coronary angio	120	1.1	46.9				9.3	3	1	5.3	13.1	6.32	69	235
58	male	14/12/2020	kalar	business	sarkawt	Coronary angio&pci	93	1.2	28				11.8	3.5	1.2	7.1	16.1	5.83	89	316
78	female	14/12/2020	kalar	housewife	sarkawt	coronary angio	130	1.02	40				8.7	2.7	0.9	5.1	14.3	4.83	90.9	237
41	male	14/12/2020	kalar	peshmarga	sarkawt	coronary angio	102	0.7	21	0.1			8.8	4.2	0.6	4	14.8	5.53	85.8	291
68	female	2020-07-12	xanaqin	housewife	sarkawt	coronary angio	166	0.62	28				7.6	2.3	0.8	4.5	10.7	5.16	68.2	336
66	female	2020-08-12	suli-tavga	housewife	sarkawt	pci	120	0.6	37		135	4.7	13.7	10.2	2.1	12	12.4	4.17	84.2	261
50	male	2020-07-12	kalar	disable	sarkawt	coronary angio			25				9.4	2.5	0.6	6.3	15.6	5.34	86	235
80	male	2020-07-12	kalar	business	sarkawt	coronary angio	106.3	1.22	43				7.9	1.6	0.4	5.9	11.2	4.32	78.8	278
71	male	17/11/2020	qaladze	retired	jalal	pci	111	1.19	45				8.1	2.5	0.5	5.1	12.7	4.09	94.4	242
48	female	16/11/2020	chamchamal	housewife	jalal	coronary angio	104.8	1.03	59				6.5	1.8	0.5	4.2	15.1	5.52	84.2	265
42	male	23/12/2020	suli-raparen	police	kawa	pci	110.2	0.64	30.9				7.4	1.8	0.5	5.1	15.3	5.23	84.1	202
72	female	23/12/2020	suli-twimalik	housewife	tariq	Coronary angio&pci	165	1	55	0.8			5.7	1.7	0.3	3.7	11.1	3.91	88.2	270				4.1				2.7
68	male	24/12/2020	darbandixan	retired	tariq	coronary angio		1.4	40		136	5.6	31.7	2.3	1.1	28.3	8	3.77	63.8	620
66	male	23/12/2020	halabjay taza	business	tariq	Coronary angio&pci							14	2.5	0.6	10.9	15.1	5.52	83.2	337
54	female	23/12/2020	kfri	housewife	tariq	coronary angio	163.1	0.67	19.9				9.3	3.2	0.7	5.4	13.4	4.9	84.4	352
85	male	2020-09-12	suli-daroxa	retired	tariq	Coronary angio&pci	101	1.1	34.7				7.1	2.3	0.7	4.1	13.4	4.83	85.2	231
37	male	18/11/2020	suli-majbag	business	tariq	coronary angio	123	0.8	32				12.5	3.3	0.4	8.8	16.4	5.61	88.4	250
64	female	15/12/2020	halabjay taza	housewife	jalal	coronary angio		0.8	25				6.7	2.1	0.5	4.1	12	4.26	90.3	212
64	male	13/12/2020	kfri	garnder	sarkawt	coronary angio	118	1.13	34				10.3	3.2	0.6	6.5	14	4.82	91.7	219
64	female	2020-11-11	kerkuk	housewife	tariq	Coronary angio&pci	99.1	0.93	30.3				8.7	2.1	0.5	6.1	14	5.22	80.8	285
70	female	2020-09-11	suli-kanakaua	housewife	tariq	Coronary angio&pci	399.5	0.93	65.4				9.4	2.2	0.6	6.6	13.4	5.28	77.9	358
58	male	2020-09-11	xanaqin	business	tariq	coronary angio	114.2	0.93	32.1				7.3	2.4	0.5	4.4	15.2	5.49	84.4	143
64	male	2020-11-11	dukan	retired	tariq	pci	134	1.1	31.8				8.4	2.4	0.3	5.7	13.1	4.55	88.9	161
65	female	25/11/2020	suli-raparen	housewife	tariq	Coronary angio&pci	149.5	0.59	20.6				6.4	1.8	0.4	4.2	14.2	5.43	83	177
71	female	23/11/2020	suli-sarwary	retired	tariq	Coronary angio	115	0.55	48.7				7.2	2	0.5	4.7	12.6	4.45	84.3	219
53	male	23/11/2020	halabjay taza	business	tariq	Coronary angio	140	1.12	50.8				10.1	2.7	0.5	6.9	15.4	5.22	85.7	244
54	female	25/11/2020	suli-zargata	housewife	tariq	Coronary angio&pci	253.3	0.78	40.7				7.5	1.9	0.5	5.1	13.4	5.09	80.5	335
60	female	25/11/2020	suli-tavga	teacher	tariq	Coronary angio&pci	94.4	0.61	33.7				7.4	2.9	0.5	4	12.8	4.38	86.3	183
41	female	23/11/2020	Take	housewife	jaafer	Coronary angio&pci	131	0.8			145.2	4.18	12.5	0.9	0.2	11.4	12.9	5.01	76.6	264
78	female	2020-01-12	Anbar	housewife	jaafer	Coronary angio&pci	139.6	1.47	58.6				8.2	2.8	0.6	4.8	12.7	4.23	91.3	272
64	male	2020-01-12	kerkuk	business	jaafer	Coronary angio&pci	111	0.98	34.2				8.2	2.2	0.6	5.4	14.8	4.98	87.5	172
69	male	2020-01-12	kerkuk	business	jaafer	Coronary angio&pci	177	0.5	58				7.3	2.6	0.4	4.3	13.1	4.52	86.2	175
53	male	20/12/2020	bazyan	teacher	jaafer	Coronary angio&pci	110.8	0.99	37.3				7.4	2.8	0.6	4	14.9	5.38	83.1	191
43	male	20/12/2020	salahadin	lecturer	jaafer	coronary angio	106.4	1.12	35.1				9.1	1.8	0.4	6.9	14.7	5.38	77.9	317
51	male	13/12/2020	tkrit	employee	jaafer	pci	116.9	0.95	27.3				5.5	1.2	0.3	4	14.5	5.52	80.7	204
63	male	15/12/2020	kerkuk	retired	jaafer	Coronary angio&pci	192.5	0.74	22.6				10.1	2.8	0.6	6.7	13.3	4.71	81.7	276
47	male	15/12/2020	salahadin	business	jaafer	Coronary angio&pci	210.5	0.89	20.8				10.2	2.3	0.5	7.3	15.3	5.82	78.5	218
52	male	15/12/2020	halabjay taza	business	jaafer	Coronary angio&pci	182.9	0.87	21.3				7.2	1.7	0.4	5.1	14.1	5.08	80.3	202
51	male	24/11/2020	kalar	business	jaafer	pci	189	0.78	30.8				7.1	2.5	0.5	4.1	14.8	5.15	84.7	204
50	male	2020-06-12	suli-kanaswr	employee	jaafer	Coronary angio&pci	284.6	0.73	22.5				5.5	2.1	0.3	3.1	14.6	5.08	86.1	205
68	female	2020-06-12	kerkuk	housewife	jaafer	Coronary angio&pci	258.5	0.67	33.9				6.9	1.8	0.5	4.6	12.6	4.54	81.5	233
65	female	2020-06-12	kerkuk	housewife	jaafer	Coronary angio&pci	312	1.61	77.8				14.7	2.6	0.7	11.4	10.1	3.37	89	403
48	male	2020-06-12	salahadin	business	jaafer	Coronary angio&pci	94	0.8	33				8.6	1.5	0.5	6.6	14.5	5.09	78.6	134
65	male	2020-06-12	Bejy	retired	jaafer	coronary angio	142.9	0.9	41.1				7.2	1.7	0.4	5.1	14.3	5.05	86.4	222
76	female	2020-09-12	kerkuk	housewife	jaafer	coronary angio	126	0.8	31				8.7	2.5	0.7	5.5	13.7	4.89	82.4	234
65	male	2020-08-12	kerkuk	business	jaafer	coronary angio&pci	143.7	0.83	55				7.8	1.9	0.5	5.4	16.1	5.66	84	219
72	female	2020-08-12	kerkuk	housewife	jaafer	Coronary angio&pci	88.6	0.84	40				8.8	3	0.6	5.2	12.1	4.54	79.3	286
53	male	2020-08-12	kfri	engineer	jaafer	Coronary angio&pci	221.9	0.85	27.9				6.6	2.1	0.3	4.2	15.5	5.22	88.6	328
76	female	29/11/2020	kerkuk	housewife	jaafer	Coronary angio&pci	103.2	1.66	73.5				7.1	1.8	0.4	4.9	13	4.65	83.4	215
46	male	29/11/2020	baxdad	business	jaafer	Coronary angio&pci	99.7	0.71	32.7				8.4	2.8	0.5	5.1	15.6	5.51	86.9	265
77	female	29/11/2020	kerkuk	housewife	jaafer	Coronary angio&pci	220.8	0.63	27.8				8.9	2.1	0.5	6.3	14.3	5.55	76.5	314
54	female	30/11/2020	salahadin	housewife	jaafer	coronary angio	127	0.5	30				8.4	2.8	0.4	5.2	14.2	5.51	77.5	280
65	male	20/11/2020	kerkuk	retired	jaafer	Coronary angio&pci	100.2	1.38	43.9				7.9	2.7	0.5	4.7	16.5	5.83	85.1	167
53	male	29/11/2020	tkrit	retired	jaafer	Coronary angio&pci	103	1.02	33.2				5.3	1.4	0.4	3.5	14.9	4.52	91.9	94
48	female	31/8/2020	kalar	housewife	sarkawt	coronary angio	224.6	0.56	14.9				13.9	2.6	0.8	10.5	12.4	4.69	79.6	421
44	male	31/8/2020	kalar	business	sarkawt	Coronary angio&pci	105.2	0.92	43				9.3	1.6	0.6	7.1	15.3	6.17	77.8	171
60	female	31/8/2020	sulaimany	housewife	sarkawt	Coronary angio&pci	108.6	1.13	62.1				8.8	2.9	0.6	5.3	11.6	4.08	85.2	338
52	female	31/8/2020	kfri	housewife	sarkawt	coronary angio&pci	112	0.7	28				5.8	1.2	0.7	3.9	13	4.73	86.9	267				13.39						26	398
70	female	2020-07-09	sulaimany	housewife	sarkawt	coronary angio	111.5	1.04	45.7				8.3	2.2	1.2	14.4	15.2	5.19	90.2	217
70	female	2020-07-09	kalar	housewife	sarkawt	coronary angio	82	0.62	30				10.2	3.3	1.1	5.8	13.9	4.76	85.8	170
49	male	2020-07-09	kalar	business	sarkawt	coronary angio	140.3	1.58	70				8.2	2	0.6	5.6	16.2	6.14	83.9	247
67	female	2020-07-09	kalar	housewife	sarkawt	Coronary angio&pci	157	0.78	43				4.8	1.7	0.3	2.8	12.1	4.39	84.3	211
55	male	25/11/2020	sulaimany	business	tariq	Coronary angio&pci	203.1	0.98	47				6.6	2	0.3	4.3	15.9	5.41	85.7	241
43	female	2020-07-12	zrgwez	housewife	jalal	coronary angio	108.9	0.69	15.6				6.8	1.8	0.3	4.7	10.1	3.9	81.1	257
48	male	2020-08-12	darbandixan	retired	jalal	coronary angio	275	0.92	28				6.1	1.4	0.3	4.4	15.9	5.31	86.3	316
83	female	2020-07-12	suli-shexan	housewife	jalal	Coronary angio&pci	140.2	1.07	57.4				5.5	1.3	0.3	3.9	11.8	4.17	86.4	234
63	male	2020-07-12	suli-aubara	retired	jalal	coronary angio	101.2	0.68	25				9.7	2.6	0.6	6.5	12.3	6.09	59.7	522
54	male	2020-07-12	Sngasar	business	jalal	coronary angio	130.3	1.14	50				8.8	2.2	0.9	5.7	12.2	4.65	88.8	221
60	female	23/11/2020	suli-shorsh	housewife	jalal	Coronary angio&pci	165.2	0.61	20.1				8	3.3	0.5	4.2	10.7	5.1	65.5	285
67	female	23/11/2020	suli-awal	housewife	jalal	coronary angio	259	0.72	30.9				9.7	2.9	0.5	6.3	12	4.49	80	241
41	male	24/11/2020	ranya	business	jalal	coronary angio	92	0.95	30				9.3	2.7	1.2	5.4	15.6	5.28	91.1	191
75	male	24/11/2020	sangasar	business	jalal	coronary angio	134	1.23	43				8	1.5	0.3	6.2	11.8	4.6	88	376
50	female	23/11/2020	saidsadeq	housewife	jalal	Coronary angio&pci	230	0.74	19				6.3	2.3	0.3	3.7	12.6	4.33	88.2	258										13
52	male	2020-03-12	sulaimany	employee	dana	coronary angio	102.5	0.83	21.1				10.8	3.3	0.8	6.7	16.3	5.44	91	385
49	female	2020-06-12	ranya	housewife	kawa	coronary angio	169.6	0.71	28.3				9	2	0.5	6.5	14.7	5.35	81	269
48	male	2020-06-12	suli-baxtyary	business	kawa	Coronary angio&pci	329.2	1.09	23.8				9.4	2.7	0.6	6.1	13	6.59	61.5	214
66	female	2020-06-12	kerkuk	housewife	kawa	Coronary angio&pci	276.6	0.85	33.9				5.3	1.3	0.3	3.7	13.2	4.92	78.1	231
52	male	2020-06-12	kalar	business	kawa	Coronary angio&pci	121.4	0.89	24.3				6.1	2	0.4	3.7	15	5.45	83	239
42	male	2020-06-12	ranya	police	kawa	Coronary angio&pci	100.1	0.98	28.1				9.6	3	0.7	5.9	16.1	5.8	84.9	244
51	male	20/12/2020	suli-kurdcity	employee	kawa	Coronary angio&pci	118.9	0.86	23.4				6.8	1.8	0.3	4.7	13.6	4.75	83.8	264
71	female	16/12/2020	qaladze	housewife	kawa	coronary angio	94.1	0.69	24.6				6.3	2.5	0.4	3.4	12.3	4.38	82.9	197
65	female	20/12/2020	Mandaly	housewife	kawa	Coronary angio&pci	203.3	0.95	60.2				6	2.1	0.4	3.5	11.3	3.53	86.2	310
57	male	20/12/2020	xanaqin	retired	kawa	coronary angio	144.6	0.85	27.1				7.7	1.2	0.3	6.2	14.6	5.23	82.4	227
70	male	20/12/2020	penjwen	business	kawa	coronary angio	114.8	1.12	26.8				7	1.8	0.4	4.8	15.5	5.31	87.5	243
64	male	19/12/2020	suli-majidbag	business	kawa	Coronary angio&pci	105	0.8	34				10.1	2.1	0.6	7.4	13.9	5.19	82.3	186
68	male	20/12/2020	suli-kaniba	business	kawa	Coronary angio&pci	142.8	0.99	31.7				6.8	1.5	0.4	4.9	15.6	5.8	82.8	189
68	female	15/11/2020	halabjay taza	housewife	kawa	coronary angio	185	1.1	40				9.2	3.4	0.6	5.2	12.7	4.48	84.7	206
73	male	15/11/2020	suli-chwarchra	retired	hisen	Coronary angio&pci	209.3	0.86	24.5				6.1	1.5	0.4	4.2	5.36	5.36	81.8	266
67	male	11/10.2020	ranya	business	kawa	coronary angio	71.5	1.04	33.5				8.6	1.5	0.6	6.5	14.1	4.72	90.7	280
57	male	18/10/2020	halabjay shahid	business	kawa	coronary angio	116.2	1.45	42.8				6.3	2.8	0.5	3	12.9	4.6	80.7	166
53	male	22/11/2020	chwarqwrna	business	kawa	Coronary angio&pci	87.2	1.68	47.3				9.3	1.5	0.6	7.2	15.3	5.21	84.3	247
65	male	15/12/2020	suli-twimalik	retired	hisen	coronary angio	88.1	0.93	20.8				9.8	2.7	0.6	6.5	15.2	5.93	78.5	279
44	female	14/12/2020	ranya	housewife	hisen	coronary angio	74.6	0.73	19				7.4	2.1	0.6	4.7	13	4.36	83.5	238
44	male	14/12/2020	suli-hawaryshar	business	hisen	Coronary angio&pci	126.1	0.88	24.7				11.5	4.7	0.8	6	15.7	5.1	87.4	189
55	male	14/12/2020	suli-farmanbaran	retired	hisen	Coronary angio&pci	111.1	1.04	17.1				6.2	2	0.5	3.7	14.1	6	69.2	190
74	female	14/12/2020	suli-kaniba	housewife	hisen	Coronary angio&pci	124.5	0.55	27.7				7.4	2.1	0.5	4.8	12.2	4.37	83.2	259
50	female	14/12/2020	arbat	housewife	hisen	Coronary angio&pci	105.9	0.6	24.5				7.1	2.1	0.5	4.5	13.3	4.41	91.1	314
75	female	17/12/2020	koya	housewife	hisen	Coronary angio&pci	685	0.63	40.8				10.6	1.3	0.5	8	12	6.44	61.3	254
78	male	29/11/2020	halbjay taza	disable	surkew	Coronary angio&pci	162	0.9	33				5.2	2	0.3	2.9	13.5	4.43	94.6	151
70	female	23/12/2020	suli-azady	housewife	farman	Coronary angio&pci	170.3	0.61	32.2				8.9	1.8	0.5	6.6	12	4.56	79.1	468								2.26
78	female	23/12/2020	suli-sarchnar	housewife	surkew	coronary angio	138.1	0.98	38.7		140	4.26	5.49	2.45	0.4		14.3	5.57	81.1	187								4.25
56	female	22/12/2020	suli-sarchnar	housewife	farman	coronary angio	221	0.8	29	3.8	140	4.2	8.2	2.4	0.4	5.4	13.4	4.83	85.5	290
73	female	2020-02-12	suli-kalkn	housewife	farman	Coronary angio&pci	240.2	0.97	781				5.6	1.8	0.3	3.5	11.9	4.27	85.6	259
80	male	2020-02-12	baenjan	retired	farman	Coronary angio&pci	450.2	0.92	21.6				4.7	1	0.3	3.4	13.1	4.71	84.1	228
74	female	16/1/2021	suli-kurdsat	housewife	farman	coronary angio	104.2	0.64					7.6	2.2	0.6	4.8	13	4.4	86.7	193
68	female	13/1/2021	tanjaro	housewife	farman	coronary angio	205.6	0.71	28.3				7.3	1.5	0.4	5.4	13.1	4.98	79.4	268
54	male	13/1/2021	suli-sharawany	business	farman	coronary angio	96.1	0.88	50.3				7.2	1.8	0.5	4.9	14.9	5.27	85.3	261
74	male	14/1/2021	suli-ashty	housewife	farman	Coronary angio&pci	119	0.9	43				6.3	1.7	0.4	4.2	11.8	3.78	85.2	278							18.7
66	male	13/1/2021	penjwen	business	farman	coronary angio	153.5	0.99	34				7.9	1.9	0.6	5.4	13.3	6.53	66.7	155
49	male	13/1/2021	tasluja	security	farman	coronary angio	96.4	0.9	26.3				8.1	2.6	0.5	5	14.7	5.1	90.5	234
42	male	24/2/2021	bazyan	employee	farman	Coronary angio&pci	85.7	0.94	22.8	0.3			9.8	3.2	0.8	5.8	16.2	5.19	94.2	284								0.56
79	male	24/2/2021	duz	business	farman	Coronary angio&pci	224.7	1.35	55.6				8.8	1.5	0.3	7	12	4.93	79.1	238
68	male	24/2/2021	suli-mamostayan	retired	farman	Coronary angio&pci	162.2	0.79	24.8				5.3	1.8	0.4	3.1	11.2	5.93	58.4	204
61	female	27/1/2021	arbat	housewife	farman	Coronary angio&pci	152.4	0.69	42.9				8.1	1.7	0.4	6	12.2	4.67	81.9	370
63	female	28/1/2021			farman	Coronary angio&pci	126	0.76	59	0.01			5.6	3.1	0.4	2.1	11.7	4.2	86.1	168
58	female	27/2/2021	suli-raparen	housewife	farman	Coronary angio&pci							10.7	2.5	0.6	7.6	12.1	4.56	85.6	344
80	female	2021-02-06	suli-gardncity	housewife	farman	Coronary angio&pci	109.9	0.77	33				7.1	1.5	0.7	4.9	13.6	4.66	87.2	277
57	female	2021-02-06	piramagrun	housewife	farman	Coronary angio&pci	123.1	0.62	27.1				7.9	2.6	0.5	4.8	12.7	4.82	78.2	196
50	male	3/62021	suli-kanisard	business	farman	coronary angio	96	1.3	47				7.7	2.9	0.7	4.1	12.8	4.14	91.7	226
62	male	2020-12-11	sulaimany	jobless	hisen	Coronary angio&pci	86.7	0.65	11.2				6.5	1.8	0.5	4.2	16.8	5.46	95.3	345
70	male	26/11/2020	chamchamal	car mechanic	hisen	Coronary angio&pci	119.6	0.99	50.2				6.1	2.1	0.5	3.5	14.1	4.86	90	149
60	male	24/11/2020	halabjay shahid	teacher	hisen	Coronary angio&pci	197.1	0.93	25.4	0.1			10.6	3.1	0.7	6.8	15.8	5.39	87.6	200
65	female	26/11/2020	sulaimany	housewife	hisen	Coronary angio&pci	110.2	0.68	33.8				7.1	1.5	0.5	5.1	12.6	4.41	86	179
62	male	23/11/2020	darbandixan	business	hisen	Coronary angio&pci	98	0.71	25				6.4	2	0.4	4	14.1	4.7	88.4	188
62	female	23/11/2020	habjay shahid	housewife	hisen	coronary angio	104.6	0.94	40.2				7.4	2.2	0.5	4.7	12.3	4.61	75.7	179
66	female	24/11/2020	musl	housewife	hisen	Coronary angio&pci	204.6	0.59	37.9				8.7	2.4	0.5	5.8	12.1	4.33	83.6	358
66	male	24/11/2020	suli-ablax	business	hisen	Coronary angio&pci	267.8	0.89	28.7				6.7	1.8	0.4	4.5	14.1	3.69	107.1	355
49	male	2020-07-12	halabjay taza	employee	hisen	Coronary angio&pci	187.3	0.78	30.5				5.3	0.9	0.2	4.2	12.9	6.6	60.3	270
58	male	2020-07-12	suli-bakrajo	police	hisen	Coronary angio&pci	142	0.8	50				13.5	0.7	0.7	12.1	16.1	5.25	89.5	358
65	female	2020-08-12	halabjay shahid	housewife	hisen	coronary angio	217	0.84	43.2				8.9	2.8	0.5	5.6	12.4	4.55	81.8	240
67	male	2020-04-10	halabjai taza	business		Coronary Angio&PCI		1.12	72.9				12.2	1.5	0.8	9.9	12.7	4.07	91.3	196
79	female	23/9/2020	suli	housewife		coronary Angio		0.89	32.5				6.5	1.4	0.3	4.8	13.3	4.27	91	211
68	female	27/9/2020	suli	housewife		Coronary Angio&PCI		0.71	30.2				8.7	2.3	0.5	5.9	14.3	4.61	94.9	194
58	male	2020-04-10	babl	teacher		Coronary Angio&PCI		1.23	35.8				7.3	1.9	0.5	4.9	16	7.1	69.5	258
70	male	2020-04-10	suli	business		PCI		0.97	21.6				10.4	1.4	0.5	8.5	9.9	5.17	61.9	213
41	male	2020-04-10	kirkuk	business		Coronary Angio		0.72	32.2				7.2	1.8	0.5	4.9	14.7	4.69	94.7	233
61	male	2020-04-10	suli	business		Coronary Angio&PCI		1.3	35.1				7.1	2.1	0.6	4.4	13.2	3.63	107.8	226
69	male	30/9/2020	suli-haje awa	retired		Coronary Angio&PCI		0.93	25				7.7	2.1	0.6	5	14.7	5.36	84.9	236
79	male	2020-04-10	rania	business		PCI		1.17	41.9				7.1	1.5	0.7	4.9	10.9	3.87	28.2	245
50	male	22/11/2020	qaladze	business		Coronary Angio&PCI		0.55	30.1				9.3	2.4	0.6	6.3	15.1	2.25	87.8	325
48	male	2020-01-11	qaladze	business		Coronary Angio&PCI		0.79	23.9				7.1	1.6	0.4	5.1	11.1	6.12	59.9	274
70	male	2020-01-11	suli-hawari shar	retired		Coronary Angio&PCI		0.98	36.3				4.3	0.9	0.2	3.2	13.9	4.55	94.6	158
59	female	2020-01-11	suli-sarwari	housewife		Coronary Angio		0.61	34.9				4.2	1.2	0.2	2.8	13.7	5.81	77.2	356
66	male	2020-01-11	samara	business		Coronary Angio&PCI		0.86	50.5				10.1	2.1	0.5	7.5	11.4	4.22	85.8	236
68	male	2020-01-11	suli-kanispika	retired		Coronary Angio&PCI		0.92	28.2				5.9	1.4	0.4	4.1	14.7	5.02	90.1	256
51	male	2020-01-11	suli-shex mhedin	employee		Coronary Angio&PCI		0.87	24.2				7.1	2.6	0.5	4	15.1	4.82	92.6	243
66	female	29/11/2020	suli-piramagrwn	housewife		Coronary Angio&PCI		0.48	13.9				10.2	2.8	0.7	6.7	12.6	4.87	75.9	375
58	female	29/11/2020	suli-baxtyari	housewife		Coronary Angio		0.63	23.2				6	1.6	0.4	4	13.7	5.41	80.3	247
68	female	29/11/2020	suli-sabunkaran	housewife		Coronary Angio		0.51	19.9				5.7	1.6	0.3	3.8	14	5.17	81.3	233
65	male	29/11/2020	qaladze	business		Coronary Angio							8.6	2.8	0.6	5.2	14.6	5.68	79.9	219
54	male	29/11/2020	rania	business		Coronary Angio&PCI		0.91	25.3				7.9	2.9	0.5	4.5	15.2	4.72	95.2	201
78	male	29/11/2020	rania	business		Coronary Angio&PCI		0.85	23.5				10.4	3.3	0.7	6.4	10.8	4.91	66.6	128
65	male	15/11/2020	sangasar	business		Coronary Angio&PCI		0.89	27.2				10.4	2.7	0.6	7.1	15.9	5.39	92.6	203
64	male	15/11/2020	rania	retired		Coronary Angio&PCI		0.99	25.9				6.5	1.5	0.5	4.5	14.8	4.46	96.6	185
47	female	15/11/2020	mosl	housewife		Coronary Angio&PCI		0.62	25.5				7.1	2.4	0.4	4.3	11.6	4.35	79.9	259
60	male	15/11/2020	suli-ashti	officer		Coronary Angio		0.91	30.7				6.4	2.3	0.3	3.8	16.2	5.89	53.2	192
68	male	15/11/2020	suli-kaniba	business		Coronary Angio		1.17	54.6				8.6	1.9	0.6	6.1	15.3	5.66	82.6	276
54	female	15/11/2020	kalar-rzgari	housewife		Coronary Angio&PCI		0.65	28.4				5.5	0.7	0.8	4.1	12.5	4.89	81.3	258
67	male	15/11/2020	halabjai taza	business		PCI		0.77	30.7				8.6	1.9	0.6	6.1	11.4	3.86	87.4	347
66	male	17/11/2020	suli-raparin	retired		Coronary Angio		1.08	49.2				9.3	1.7	0.5	7.1	16.1	6.02	86.6	227
48	female	17/11/2020	rania	housewife		Coronary Angio		0.54	28.8				8	1.6	0.4	6	12.1	5.09	77.1	296
64	female	17/11/2020	suli-sarwari	housewife		Coronary Angio		1.04	43				5.9	1.7	0.4	3.8	11.5	4.48	79.5	326
59	male	17/11/2020	suli-chwarchra	business		Coronary Angio&PCI		0.87	37.9				6	2.3	0.5	3.2	15.5	5.8	79.4	228
50	female	24/11/2020	suli-haje awa	housewife		Coronary Angio&PCI		0.65	38.8				6.8	2.4	0.4	4	12.6	4.5	83	258
66	male	24/11/2020	suli-awbara	retired		PCI		……….	………				5.5	0.9	0.2	4.4	11.9	4.43	82.9	121
65	male	2021-03-01	suli-ashty	retired		PCI		6.11	223.7				7.4	1.5	0.4	5.5	9.5	2.82	86.5	290
64	female	2021-03-01	karkuk	housewife		Coronary Angio&PCI		0.77	29.4				5.6	1.4	0.3	3.9	13.3	4.4	88	234
69	male	2021-03-01	darbandixan	business		Coronary Angio&PCI		0.83	26.8				6.7	1.7	0.5	4.5	17.1	6.58	78.6	198
63	male	2021-03-01	hawler	retired		Coronary Angio		………	…….				6	1.3	0.3	4.4	11.7	4.12	83.6	155
50	male	2021-03-01	kirkuk	business		Coronary Angio		1.22	32.4				7.4	2.4	0.5	4.5	15.5	6.18	77.6	200
64	male	2021-03-01	suli-darwaza city	business		Coronary Angio&PCI		0.95	29.4				9.4	2.8	0.6	5.6	15.2	5.14	86.3	271
46	male	2021-03-01	suli-haje awa	employee		Coronary Angio		0.86	33.4				7.9	2.2	0.4	5.3	14.2	5.44	80.6	235
83	male	2021-03-01	rania	retired		Coronary Angio	145.6	1.26	72.9				10.5	1.8	0.4	8.3	12.6	5.11	76.7	150
57	male	2021-03-01	qaladze	business		Coronary Angio	124.7	0.72	37				6	1.8	0.3	3.9	14	4.84	86.6	264
42	male	25/10/2020	suli-raparin	blacksmith		Coronary Angio	143.3	1	20.3				11.5	3.1	0.9	7.5	15.7	5.4	82	291
55	male	25/10/2020	suli	business		PCI	147.1	0.83	24.3				6.3	1.4	0.4	4.5	15.2	5.19	85.6	182
78	male	25/10/2020	suli	retired		Coronary Angio	209.9	0.97	26.8				9	1.8	0.5	6.7	13.4	4.8	82.2	404
65	male	25/10/2020	rania	housewife		Coronary Angio	130.5	0.64	20.2				9.1	3	0.6	5.5	14.8	5.25	81.4	246
50	male	25/10/2020	haje awa	business		Coronary Angio	94.5	0.9	27.9				9.5	3.2	0.7	5.6	14.6	5.45	76.2	205
58	female	25/10/2020	suli	employee		Coronary Angio&PCI	142.6	0.53	31.9				8.8	3.1	0.6	5.1	13.2	4.94	77.3	340
84	male	2020-08-12	suli-tuymalik	retired		PM							10.5	2.4	0.6	7.3	13.1	4.63	91.3	250
68	male	13/12/2020	suli-sarshaqam	retired		Coronary Angio	117	0.75	24.8				6.5	1.6	0.3	4.6	14.7	5.18	84.8	310
68	male	13/12/2020	takiya	business		Coronary Angio&PCI	332.5	0.83	27.5				7.7	1.7	0.4	5.6	15.6	5.61	82.3	227
49	female	13/12/2020	suli-kanasura	housewife		Coronary Angio&PCI	112.5	0.86	25.5				7.5	2.5	0.6	4.4	13.1	4.7	83.7	4.9
43	male	13/12/2020	suli-kareza tar	business		Coronary Angio&PCI	119.5	0.93	22.6				7.5	1.9	0.3	5.3	17.1	6.13	85.7	289
56	male	2020-11-10	suli	officer		Coronary Angio	151	0.86	25.8				6.9	1.6	0.4	4.9	16.1	5.57	88.2	118
65	female	2020-11-10	hallabjay shahid	housewife		PCI	133.6	0.95	45.5				6.7	2.4	0.5	3.8	11.8	3.8	92.3	266
78	female	2020-06-10	suli	housewife		Coronary Angio&PCI	118.1	0.66	37.7				6.2	1.1	0.3	4.8	12.1	3.78	90.1	273
56	female	2020-11-10	suli	housewife		Coronary Angio	100.2	0.56	31				5.6	2	0.4	3.2	13.6	4.61	85.7	256
80	female	2020-11-10	rania	housewife		PCI	105.6	0.91	44.7				6.2	1.5	0.5	4.2	11.8	3.87	88.9	240
71	male	2020-11-10	qaladze	retired		Coronary Angio&PCI	94.9	1.17	42.1				7.8	2.8	0.6	4.4	15.8	5.71	84.2	215
28	male	2020-11-10	rania-haji awa	business		Coronary Angio	102.5	0.78	29.4				6.7	2	0.6	4.1	15.5	5.46	83.8	192
70	male	2020-11-10	suli	business		Coronary Angio&PCI	99.5	0.8	35.5				7.8	1.8	0.5	5.5	14.7	4.73	86.9	249
52	female	2020-04-10	kalar-rzgari	housewife		Coronary Angio&PCI	414.8	0.75	42.5				6.3	1.9	0.5	3.9	12.1	3.93	91.3	379
41	female	22/11/2020	qaladze	Housewife		Coronary Angio	163	0.83	35.4				9.6	2.3	0.5	6.8	14	5.38	77.4	322
51	male	22/11/2020	dyala	business			190.5	1.16	45.5				6.4	2.4	0.5	3.5	14.3	5.79	76.5	181
65	female	22/11/2020	qaladze	housewife		Coronary Angio	96.8	0.62	23.6				6.7	2.1	0.4	4.2	14.2	5.04	84.5	256
55	male	22/11/2020	kirkuk	business		Coronary Angio&PCI	105.1	0.88	35.1				17.8	3.4	1	13.4	12.2	3.87	93.8	252
46	female	25/10/2020	bazyzn	housewife		Coronary Angio	92.6	0.74	25				6.7	2.4	0.5	3.8	12	4.46	76.9	312
	female	2020-05-11	hallabjay taza	housewife		Coronary Angio&PCI	196.2	0.69	16.4				2.7	1.1	0.2	1.4	12.2	4.78	78	174
59	male	2020-05-11	suli	business		Coronary Angio&PCI	239.7	1.33	45.9				9.2	1.9	0.5	74.2	14.2	5.02	85.2	223
60	female	2020-10-12	saidsadq	housewife		PCI	154	0.67	20.28				4.4	0.8	0.3	3.3	12.9	4.98	73.9	221
60	male	2021-06-01	saidsadq	business		Coronary Angio&PCI	287.3	0.64					6	1.2	0.5	4.3	15.4	5.51	83.1	169
72	female	2021-05-01	suli-azadi	housewife			94.4	0.73	13.7				7.1	2.4	0.5	5	13.4	5.09	77.3	284
65	female	2021-01-07	suli-sarchnar			Coronary Angio		0.78	37.2				9.5	2.8	0.5	6.2	13.6	4.75	83.9	289
70	male	2021-04-03	kirkuk					0.81	30.3				6.2	2.7	0.4	3.1	14	5.16	83.5	230
70	male	2021-04-03	suli				174	0.77	44.2				7	1.6		4.9	12.6	4.19	90.4	199
62	male	2021-03-03	kirkuk	retired			118.6	0.77	34.7				6.7	2.2	0.4	4.1	13.2	0.31	90.6	328
71	male	2021-03-03	halabjay taza	business		Coronary Angio&PCI	182.1	1.02	38.7				7.1	1.5	0.4	5.2	13.7	7.27	59	259
49	male	2021-03-03	penjwen	retired		Coronary Angio	97.7	0.82	24.3				7.8	2.5	0.6	4.7	14.3	5.13	83.7	268
65	female	2021-11-03	suli-zargata	housewife		Coronary Angio&PCI	90.3	0.65	37.2				7.2	3.7	0.5	3	12.2	4.82	80	305
64	male	15/4/2021	suli-kurdsat				126	0.7	33				7.8	2	0.4	5.4	14.9	4.96	92.1	273
54	female	13/4/2021	suli-bakrajo	housewife		Coronary Angio&PCI		0.72	19.9				3.6	1.1	0.2	2.3	11.7	4.2	83.2	243
49	male	2021-07-04	chamchamal	peshmarga		Coronary Angio&PCI	119.9	0.97	18.4				8.5	2	0.6	5.9	14.8	5.18	86.5	247
48	male	22/4/2021	halabjay shahid	business									8.9	2.7	0.8	5.4	10.5	5.36	60.2	291
65	fw	22/4/2021	qaladze	housewife		PCI							7.3	2.7	0.8	3.8	13.9	5.26	82.6	252
66	male	21/4/2021	suli-qalawa	business			100.7	0.68	34.5				7.5	3.6	0.6	3.3	13.1	4.85	85	206
65	male	31/3/2021	darbandixan	retired			91.8	0.91	29.8				6.1	0.9	0.2	5	13.8	4.77	91.3	169
55	male	31/3/2021	zarayan	business			134	0.72	24.8				13.3	2.3	0.7	10.3	13.8	5.15	78.1	306
65	female	17/4/2021	suli-hawaryshar	housewife		Coronary Angio&PCI	96.3	0.75	34.9				8.8	2.3	0.6	7.8	12.3	4.07	90.1	268
58	male	21/1/2021	kalar	housewife		Coronary Angio&PCI	91.3	0.65	28.9				8	2.6	0.6	4.8	13.8	4.83	86.3	306
74	female	2021-03-02	suli-baxtyary	Housewife		PCI	299.3	1.21	61.6				8.4	0.9	0.4	7.1	12.5	4.79	80	331
76	female	2021-03-02	kfry	housewife		Coronary Angio&PCI	103.8	0.9	41.5				6	1.6	0.3	4.1	11.6	5.54	66.3	284
64	male	2021-03-02	suli-rozh halat	retired		Coronary Angio	107.7	1.25	50.4				8.6	1.6	0.5	6.5	14.1	5.31	81.1	297
52	female	2021-05-05	suli-zargata	housewife		Coronary Angio&PCI							12.1	3.5	0.8	7.8	12.5	4.41	90.1	126
68	female	2021-05-05	suli-sarchnar	housewife		Coronary Angio	163.8	0.86	40				10.9	2.9	0.8	7.9	12.6	4.34	91.3	287
73	female	2021-04-05	halabjai taza	housewife		Coronary Angio&PCI	108.9	1.24	57.2				7	1.3	0.5	5.2	11.4	4.24	83.3	314
50	male	2021-06-05	suli-ibrahim ahmad	business		Coronary Angio&PCI	89.4	0.97	26.3				8.93	3.61			16	4.64	91.6	194
70	female	2021-05-05	halabja taza	Housewife			184	0.6	26.1				10.2	2.8	0.8	6.6	9.2	5.01	58.1	288
50	male	11/112020	suli	business		Coronary Angio&PCI	277.1	0.85	19.2				5.3	2	0.3	3	14.6	5.37	80.5	171
70	male	14/8/2020	suli-tuymalik			Coronary Angio&PCI	120	0.75	29				5.5	1.7	0.6	3.2	14	5.12	81.9	221
69	male	2020-11-11	halabjay shahid	farmer		Coronary Angio	134	0.67	24.8				6.7	2.5	0.5	3.7	15.5	5.33	85.1	262
53	male	2020-09-11	suli	business		Coronary Angio&PCI	100.6	0.85	25				6.1	2.2	0.4	3.5	12.9	5.8	69.7	264
85	male	2020-11-11	suli-bakrajo	retired		Coronary Angio&PCI	152.2	4.05	88.7				7.2	2	0.5	4.7	8.8	2.8	86.8	191
68	female	2020-12-11	suli-hawari shar	housewife		Coronary Angio&PCI	130.2	0.92	27.8				6.5	2.3	0.4	3.8	13.9	4.88	83.7	327
61	female	2020-11-11	suli-majedbag	housewife		Coronary Angio&PCI	150.6	1.27	39.3				8.3	1.7	0.4	6.2	11.5	4.22	81.9	199
64	female	2020-03-11	saidsadq	Housewife		Coronary Angio	144.6	0.75	44.3				8.1	1.8	0.4	2.9	12.5	4.6	83.4	153
54	male	20/11/2020	suli-wllwba	asistant doctor		Coronary Angio&PCI	181.9	0.96	34.9				6.7	2.6	0.5	3.6	15.5	5.47	84.7	266
67	female	2020-03-11	suli-zrgwez	housewife		Coronary Angio	134.8	0.66	39.1				9.5	2.1	0.5	6.9	12.6	4.35	85.4	252
58	male	2020-04-11	dyaleh	retired		Coronary Angio	419.1	1.06	25.1				10.1	2.2	0.6	7.3	16.6	6.03	84.8	242
65	female	2020-03-11	kirkuk	housewife		Coronary Angio&PCI	373.4	0.5	28.3				10.1	2.6	0.8	6.7	14.4	5.17	82.6	332
56	female	2020-03-11	saidsadq	housewife		Coronary Angio	250.7	0.78	36.6				7.9	1.6	0.4	5.9	12	4.22	85.2	199
53	female	2020-05-11	saidsadq	housewife		Coronary Angio&PCI	125.7	0.71	14.5				8	2.6	0.6	4.8	13.5	5.38	77.9	227
57	female	16/11/2020	chamchamal	business		Coronary Angio&PCI	115.9	0.18	38.3				5.7	1.8	27.6	0.4	12.2	4.05	88.5	205
56	male	19/11/2020	chamchamal	employee			88	1.1	45				10.9	5.8	0.3	4.8	16.6	5.63	90	187
52	female	2020-03-12	suli-hawari shar	housewife		Coronary Angio&PCI	191.8	0.64	29.2				6.8	1.4	0.4	5	14.5	5.81	78.2	161
69	female	2020-01-12	qaladze	housewife									4.7	1.6	0.3	2.8	12.6	4.29	86.8	174
66	female	29/11/2020	kfry	housewife			308.3	0.79	40.3	0.03			7.7	2.9	0.6	4.2	13.1	4.89	84.9	250
52	male	13/12/2020	suli-cpmpanyay nawzad	business		ICD	93.4	1.02	60.6				7.4	1.5	0.3	5.6	16.6	5.36	81.8	304
69	male	30/11/2020	chamchamal	business			122.3	0.93	47.5				7.6	2	0.5	5.1	14.5	4.94	87.2	218
51	male	2020-05-12	suli-haje awa	employee		Coronary Angio&PCI		0.8	20				10.5	1.9	0.4	8.2	15.5	4.71	89.2	280
61	male	2020-02-12	suli-zargatay kon	business		Coronary Angio							5.7	2.2	0.5	3	15.2	5.19	88.5	253
52	male	2020-05-12	suli-baxan	employee		Coronary Angio&PCI							6.46	1.46			15.56	5.6	83.6	300
65	male	30/11/2020	kirkuk	retired		Coronary Angio&PCI	107.3	1.12	46.9				8.7	2	0.6	6.1	14	4.95	86.2	250
65	female	30/12/2020	suli-xwrmal	employee		Coronary Angio&PCI	120	3.15	125.8				7.8	1.8	0.4	5.6	11.4	4.43	77.4	211
55	male	2020-02-12	suli-atari	business		Coronary Angio&PCI	95	1.08	40.5				9.2	2.9	0.7	5.6	17.1	5.78	91.7	186
59	male	2020-03-12	salahadin	retired		Coronary Angio&PCI	120	1	38				5.3	1.4	0.5	3.4	14.5	5.09	81.1	163
65	female	30/11/2020	chamchamal	housewife		Coronary Angio&PCI							8.6	2.6	0.5	5.5	11.7	4.37	83.6	241
69	male	30/11/2020	suli-raparin	retired		Coronary Angio&PCI	195.4	0.85	39.5				8	2.3	0.6	5.1	13.6	4.58	88.2	200
65	male	2021-12-01	kirkuk	doctor		ICD							6.6	2.5	0.5	3.7	13.1	6.19	97	201
67	male	26/1/2021	kirkuk	retired		P.M	100	1	41				9.5	2.7	1.1	5.7	13.2	4.94	79.1	145
58	female	2021-11-01	suli-companyay nawzad	employee			108.5	131	230				5.5	1.7	0.4	3.4	13.3	4.76	85.9	335
56	male	2021-11-01	penjwen	business		Coronary Angio&PCI	97.9	1.03	51.5				8.3	1.5	0.4	6.4	14.6	4.91	92.1	162
47	male	14/1/2021	xanaqin	police		Coronary Angio&PCI	523	0.82	32.4				6.8	2.3	0.6	3.9	15.2	5.59	87.1	127
45	male	2021-11-01	halabjai shahid	business			115.7	0.74	28.8				8	2.4	0.5	5.1	14.5	5.65	77.5	220
78	male	2021-11-01	suli-ashty	business		Coronary Angio&PCI	183.3	0.9	36				8	2.4	0.7	4.9	13	4.44	87.5	279
50	male	14/1/2020	suli-grda ruta	retired		PCI	102.1	1	41.9				4.7	1.2	0.3	3.2	11.7	4.3	85.7	270
68	female	13/1/2021	penjwen			Coronary Angio&PCI	90.5	0.84	32.8				9.4	1	0.2	8.2	13	5.21	79.3	319
39	male	13/1/2021	suli-mamayara	business		Coronary Angio&PCI	90.1	0.81	22.6				6.7	2.4	0.6	3.7	15.6	5.24	90.2	305
46	male	2021-05-01	chamchamal	business		Coronary Angio&PCI	113.1	1.44	43.2				8.1	2.9	0.6	4.6	16.1	5.97	79.6	269
49	male	22/12/2020	suli-qlyasan	peshmarga		Coronary Angio&PCI	90.6	1.01	36.2				6.5	2	0.5	4	16.5	5.9	84.5	189
50	male	2021-07-01	suli-bakrajo	retired		Coronary Angio	123.1	0.83	22.8				8.1	3	0.7	4.4	15.8	5.36	82.4	182
54	male	22/12/2020	saidsadq	retired		Coronary Angio&PCI	106.3	1	31.8				6.7	2	0.4	4.3	12.2	2.49	110.2	157
42	male	21/12/2020	suli-chraxan	business		Coronary Angio&PCI	116.5	0.96	48.9				6.8	1.9	0.5	4.4	16.3	5.66	84.1	254
62	male	21/12/2020	suli-kaziwa	teacher		Coronary Angio	92.5	1.13	42.9				6.1	1.5	0.4	4.2	14.3	5.27	83.3	191
69	female	2021-09-01	rania	housewife		Coronary Angio&PCI	106	0.54	30				6.6	2.1	0.7	3.8	13	4.14	98.7	242
65	female	21/12/2020	kalar	housewife		Coronary Angio	113.6	1.06	28.5				10.3	2.6	0.5	7.2	16.1	5.39	91.6	350
65	male	2021-03-01	kalar	retired		Coronary Angio&PCI	174.8	0.95	28.9				8.1	4	0.5	3.6	14.4	5.09	83.6	241
63	female	23/12/2020	suli-bazyan	housewife		Coronary Angio&PCI	199.3	0.84	29.1				9.7	2.9	0.6	6.2	12.9	4.34	90.5	308
53	male	2021-03-02	penjwen	employee		Coronary Angio&PCI	349.9	0.93	33.8				10.4	1.9	0.4	8.1	16.8	6.41	83.1	200
55	male	2021-01-02	darbandixan	business		Coronary Angio	154.9	0.74	27.9				4.9	1.3	0.3	3.3	13.1	5.4	74.8	202
61	female	2021-02-02	chamchamal	housewife		Coronary Angio&PCI	202	0.68	37.3				7.5	2.7	0.6	4.2	13.6	4.68	87.6	207
70	female	2021-01-02	suli-ibrahim ahmad	housewife		Coronary Angio&PCI	95.3	0.82	27.6				8.2	2.7	0.4	5.1	13.1	4.84	80.5	281
39	female	2021-04-02	suli-kalakn	housewife		Coronary Angio&PCI	101.4	0.86	22.8				7.1	1.9	0.5	4.7	9.4	4.52	65.5	455
57	male	2021-01-02	qaladze	business		Coronary Angio	96	0.8	26				7.1	2	0.4	4.7	15.5	5.07	83	140
77	female	2021-02-02	chamchamal	housewife		Coronary Angio	103.6	1.51	56.8				8.2	3.6	0.5	4.1	11.5	4.15	83.5	242
71	male	31/1/2021	suli-sarshaqam	retired		Coronary Angio	105.5	1.36	39.3				6.4	1.4	0.3	4.7	14.9	6.04	76	300
66	male	2021-02-02	chamchamal	retired		Coronary Angio&PCI	222.9	0.82	28.6				5.1	1.7	0.3	3.1	14.1	5.36	79.8	176
83	female	19/4/2021	kirkuk	housewife		PCI	92	1	31				8.6	1.7	0.3	6.6	10.8	3.97	85.4	287
80	female	19/4/2021	suli-tuymalik	housewife		Coronary Angio&PCI	118.7	1.6	128.8				7.6	1.7	0.6	5.3	10.6	4.1	79.2	169
55	male	19/4/2021	kirkuk	business		Coronary Angio&PCI	124.8	1.08	49.5				7.7	2.1	0.5	5.1	14.4	4.57	97.6	275
51	female	19/4/2021	suli-tuymalik	employee		Coronary Angio&PCI	118.6	0.74	45.6				8.2	3.8	0.7	3.7	14.4	4.63	93.5	288
64	male	19/4/2021	suli-awbara	business		Coronary Angio&PCI	81.6	0.92	23.4				6.6	1	0.4	4.4	14.4	5.15	86.8	258
53	female	18/4/2021	koya	housewife		Coronary Angio	120.5	0.71	31.3				8.7	2.9	0.8	5	12.7	4.3	90	340
73	male	18/4/2021	qaladze	business		Coronary Angio&PCI	102.3	2.24	63.8				8.8	1.9	0.7	6.2	12.7	4.48	89.4	206
64	male	16/2/2021	suli	car driving		Coronary Angio&PCI	239.6	1.38	61.3				8.3	2.4	0.5	5.4	13.8	5.27	79.3	215
76	female	16/2/2021	peramagrun	housewife		Coronary Angio&PCI	110.9	0.8	29.6				6.9	1.3	0.3	5.3	12	4.83	78.5	276
68	female	15/2/2021	suli-wllwba	housewife		Coronary Angio&PCI	230.1	0.6	35				7.9	1.7	0.4	5.8	10.9	4.18	77.4	353
50	female	17/2/2021	qaladze	housewife		Coronary Angio	107	0.6	30.3				7.7	2.1	0.6	5	13	4.48	37.9	377
61	female	15/2/2021	suli-companyay nawzad	housewife		Coronary Angio&PCI	314.6	0.43	20.4				9.8	3.2	0.6	6	14.3	5.41	80.3	291
55	female	16/2/2021	halabjai shahid	housewife		Coronary Angio&PCI	81.1	0.72	16.2				6	2	0.4	3.6	11.9	4.11	87.4	204
52	female	15/2/2021	bazyzn	housewife		Coronary Angio&PCI	97.6	0.81	34.8				8.4	2	0.5	5.9	13	4.78	83.4	274
58	male	2021-12-04	rania	business		Coronary Angio	98.5	0.89	12.8				5.6	1.9	0.5	3.2	13.6	4.52	41.3	204
68	male	2021-12-04	suli	retired		Coronary Angio&PCI	86.2	0.93	39.7				6.6	2.7	0.4	3.5	14.3	5.28	82.3	260
44	female	2021-12-04	tawela	housewife		Coronary Angio	376	0.61	31				4.8	1.2	0.2	3.4	14.4	4.95	80.8	256
47	male	18/12/2020	suli-raparin	employee	hsen	Coronary Angio&PCI	97.1	0.85	15.1				6.5	1.6	0.4	4.5	14.9	5.36	83.1	218
60	female	2020-08-12	garmyan	housewife	hsen	Coronary Angio		1	39				7.3	1.6	0.3	5.4	13.4	5.1	84.6	190
53	female	2020-07-12	suli- goizha city	employee	hsen	Coronary Angio	134.3	0.87	29.9				6.8	2	0.5	4.3	13.1	4.53	86.3	293
57	male	2020-10-12	tuy malik	employee	hsen	Coronary Angio&PCI							7.8	2.4	0.3	5.1	31.7	16.5	96.2	324
59	female	16/11/2020	ranya	housewife	hsen	Coronary Angio&PCI	103.6	0.73	25.6				6.3	2.1	0.3	3.9	13.7	4.94	82.2	171
42	female	16/11/2020	halabjay shahid	housewife	hsen	Coronary Angio&PCI	140.2	0.61	16.2				3.8	1.1	0.2	2.5	13	4.27	90.6	182
69	male	16/11/2020	halabjay shahid	mala	hsen	Coronary Angio&PCI	106.7	1.3	34.2				8.6	3.3	0.8	4.5	13.6	4.54	90.1	241
49	male	16/11/2020	suli-wluba	peshmarga	hsen	Coronary Angio&PCI	109.7	0.84	24.5				5.6	1.6	0.3	3.7	14.5	5.04	87.4	142
65	female	19/11/2020	halabjay shahid	housewife	hsen	Coronary Angio&PCI	5.4	0.31	23				6.9	2.2	0.6	4.1	14	4.94	84.7	209
65	male	2020-12-11	suli-setwan	retired	hsen	Coronary Angio	154.6	0.94	27.9				8	3.4	0.6	4	14.3	5.12	85	214
85	female	2021-11-01	halabjay shahid		hsen			1.3	109		131	4.4	11.3	2.3	0.6	8.4	11.9	4.46	76	397
75	female	2021-11-01	suli-grdi sarchnar	housewife	hsen	Coronary Angio					141	4.9	10.8	1.6	0.3	8.9	12.9	4	99.4	694
57	female	24/11/2020	saidsadq	housewife	hsen	Coronary Angio&PCI		0.9	37				9	3	0.7	5.3	12	4.41	72.6	312
57	male	18/11/2021	suli-ibrahim ahmad	employee	hsen	PCI	116.7	1.65	45.6				8.5	2.2	0.5	5.8	14.6	5.46	83.3	204
65	male	18/1/2021	suli-majed bag	retired	hsen	Coronary Angio	105.5	1.15	30				6.3	2.1	0.4	3.8	13.6	4.85	84.4	235
64	male	19/1/2021	suli-shahidany azadi	mala	hsen	Coronary Angio&PCI	344.4	0.83	15.1				9.2	2.6	0.7	5.9	15.5	5.55	84.9	240
50	female	16/11/2020	saidsadq	housewife	hsen	Coronary Angio&PCI							8.1	2.9	0.6	4.6	16.1	5.97	79.6	269
42	male	18/1/2021	chamchamal	business	hsen	Coronary Angio&PCI	419	0.85	17.6				10.3	2.7	0.9	6.7	15.6	5.79	81.8	168
57	male	18/1/2021	xurmal	retired	hsen	Coronary Angio	102	0.68	37.8				10.8	3.4	0.7	6.7	12.8	5.16	83	182
60	female	2021-09-02	xrdan	housewife	hsen			0.75	26.3		144.4	4.7	8.6	2.9	0.5	5.2	13.5	5.02	84	375
53	female	20/11/2020	suli-raparin	housewife	hsen	Coronary Angio	163.4	3.98	44.5				6.8	1.4	0.4	5	9.6	3.4	84.3	514
52	male	27/1/2021	suli-dya city	business	hsen	Coronary Angio&PCI	183.3	0.94	16.8				8.6	2.1	0.5	6	15.8	5.65	86.2	202
52	female	26/1/2021	suli-qrga	housewife	hsen	Coronary Angio&PCI	221.3	0.47	28.7				11.9	4	0.7	7.2	14.3	4.89	88	309
58	male	26/1/2021	suli-rozh hallat	business	hsen		97.2	78	30.5				14.1	3.8	0.8	9.5	16.3	5.82	88.4	213
58	female	26/1/2021	saidsadq	housewife	hsen	Coronary Angio	25.3	0.56	30.4				5.6	1.3	0.3	4	12.5	5.56	68.8	161
48	female	27/1/2021	suli-zerinok	housewife	hsen	Coronary Angio&PCI	272.3	0.6	27.8				6.7	2.1	0.4	4.2	12.2	4.78	78.5	354
71	male	26/1/2021	suli-rzgary	business	hsen	Coronary Angio&PCI	96.8	1.83	48.7				6.3	2.2	0.4	3.7	12.7	4.79	86.1	288
71	female	26/1/2021	suli-xabat	housewife	hsen	Coronary Angio&PCI	216	0.87	38.3				10.9	2.4	0.6	7.9	11.4	4.48	79	235
39	male	26/1/2021	halabjay shahid	police	hsen	Coronary Angio&PCI	98.9	0.9	31.4				6.9	2.2	0.4	4.3	15	5.52	82	229
82	female	26/1/2021	suli-ebrahim ahmad	housewife	hsen	Coronary Angio	95.5	0.63	33.4				6.5	1.8	0.4	4.3	13.1	5.1	79.6	248
55	female	30/1/2021	kirkuk	housewife	hsen	Coronary Angio	188	0.46	32.4				7.3	3.7	0.4	3.2	11.5	4.72	76.2	238
71	female	15/2/2021	penjwen	housewife	hsen	PM		2.6	100				9.1	2.1	0.9	6.1	34.2	11.3	89.2	132
64	male	2021-01-02	takia	business	hsen	Coronary Angio	302.7	0.79	44				6.4	0.6	0.8	5	13.9	4.86	88.1	157
57	female	2021-01-02	suli-xabat	housewife	hsen	Coronary Angio&PCI	128.1						7.4	2.4	0.5	4.5	13.1	4.9	81.8	228
57	male	2021-08-02	saidsadq	business	hsen	Coronary Angio&PCI	229.6	1.07					9.7	3	0.6	6.1	13.5	4.58	87.4	368
78	male	2021-10-02	halabjay shahid	retired	hsen	Coronary Angio&PCI	95.9	0.68	41.4				7.8	1.6	0.5	5.7	15.1	5.5	83.3	162
78	female	2021-08-02	kirkuk	housewife	hsen	Coronary Angio&PCI	113.7	0.57	25				6.2	1.4	0.3	4.5	12.9	4.09	96.1	141
65	male	13/2/2021	suli/kareza wshk	business	hsen	Coronary Angio		1.08	36.8				7.2	3	0.2	4	15.7	4.91	95	235
70	female	2021-10-02	suli	housewife	swrkew	Coronary Angio	106.5	0.62	32.5				6.6	1.5	0.4	4.7	10.2	5.3	57.7	246
56	female	2021-08-02	saidsadq	housewife	hsen	Coronary Angio	221.8	0.73	33				6.3	1.9	0.4	4	11.6	4.54	77.5	183
50	male	2021-11-02	chamchamal	Handicapped	hsen	Coronary Angio&PCI	363.1	1.15	34.5				9	2.6	0.6	5.8	13.6	4.68	83.1	208
67	male	2021-10-02	tawella	business	hsen	Coronary Angio	93.5	0.97	28.4				9.2	2.5	0.5	6.9	15.1	5.33	87.2	215
60	female	19/4/2021	suli-bakrajo		hsen	PM		1	89		136	5	7.8	2.2	0.8	4.8	10.5	3.43	95.2	286
51	male	15/4/2021	suli	employee	hsen	Coronary Angio&PCI	89.9	1.09	27.2				8.1	2.4	0.4	5.2	14.1	4.74	89.4	208
69	female	2021-04-04	suli-hawary shar	housewife	hsen	Coronary Angio&PCI	64.9	0.69	23.2				10.1	2.4	0.6	7.1	11.7	4.47	78.6	350
50	female	26/4/2021	suli doll pamu	housewife	hsen	Coronary Angio	138.1	0.69	40.5				11.4	3.6	1.1	6.7	15.1	5.38	83.7	314
53	female	28/3/2021	sangasar	housewife	kawa	Coronary Angio	168.9	0.65	24.3				6.1	2.5	0.5	3.1	11.7	5.05	71.8	249
67	male	28/3/2021	suli-farmanbaran	business	kawa	Coronary Angio	110.9	0.96	38.7				6.8	1.6	0.4	4.8	15.1	5.27	86.3	203
52	male	28/3/2021	chwarqurna	employee	kawa	Coronary Angio	271.8	0.65	17.1				7.6	2.7	0.5	4.4	15.4	5.59	81.3	177
49	male	17/3/2021	suli-raparin	retired	kawa	Coronary Angio	201.8	0.94	40.9				9.2	1.2	0.3	7.7	13.9	4.94	82.9	398
48	male	2021-03-03	qaladze	business	kawa	Coronary Angio	90.8	0.93	58.8				7.6	1.1	0.2	6.3	10	4.71	64.2	285
66	male	2021-08-03	qaladze	business	kawa	Coronary Angio&PCI							4.6	1.3	0.3	3	16.1	4.9	96.3	146
73	female	2021-08-03	kalar	housewife	kawa	Coronary Angio&PCI	110	0.8	30				6.3	2.4	0.5	3.4	34.2	11	79.8	188
63	female	26/1/2021	bakhdad	housewife	jafar	PCI	348.8	0.66	34.4				10.8	2	0.5	8.3	13.3	5.17	81.5	462
41	female	26/1/2021	suli-raparin	housewife	jafar	Coronary Angio	101.5	0.93	29				8.6	1.4	0.3	6.9	14.2	5.44	79.7	284
64	female	26/1/2021	karkuk	housewife	jafar	Coronary Angio	152.9	0.55	15.8				8.5	2.6	0.4	5.5	13.7	4.98	86.5	246
55	male	13/1/2021	suli-tasluja	business	jafar	Coronary Angio							9.1	1.9	0.6	6.6	13.9	4.97	78.6	169
66	male	2021-12-01	penjwen	business	jafar	Coronary Angio	199.3	0.83	37.7				5.2	1.3	0.4	3.5	13.8	4.99	83.6	260
57	male	2021-12-01	samara	business	jafar	PCI	99.1	0.95	48.3				10.1	2	0.5	7.6	14.5	5.14	85.9	221
71	male	2021-12-01	axjalar	business	jafar	PCI	85	1.13	37.1				9.1	2.8	0.7	5.6	14	5.33	78.7	248
35	male	2021-05-01	kalar	business	jafar	Coronary Angio	150.1	0.77	29.4				7.1	2.5	0.5	4.1	15.2	5.63	79.5	223
55	male	2021-05-01	karkuk	business	jafar	Coronary Angio&PCI	94.3	0.72	30.1				7.7	0.5	1.8	5.4	15.7	4.95	96.6	198
70	female	2021-05-01	suli-shexmhedin	housewife	jafar	Coronary Angio	130.6	1.23	36.7				9.1	2.6	0.6	5.9	13.1	6.34	65.1	157
57	male	2021-05-01	bakhdad	retired	jafar	PCI	100.9	0.86	26.6				7.2	1.9	0.4	4.9	14.8	5.04	87	291
65	male	2021-05-01	suli-farmanbaran	retired	jafar	Coronary Angio	244.6	1.03	21.3				14.5	2.6	0.7	11.2	14.9	5.35	83.6	227
67	female	2021-06-01	salahadin	housewife	jafar	PCI							9.7	3	0.6	6.1	13.8	5.54	71.5	325
37	female	24/1/2021	karkuk	housewife	jafar	PCI	106	0.7	24				11.3	1.4	0.4	9.5	13	4.87	73.7	189
67	male	24/1/2021	karkuk	business	jafar	PCI		1.38	61.3				7.9	1.9	0.4	5.6	9.2	3.56	77.4	243
67	female	24/1/2021	chamchamal	housewife	jafar	Coronary Angio	274.6	0.7	17.6				8.4	3.1	0.5	4.8	12.9	4.36	89	248
55	male	24/1/2021	karkuk	business	jafar	Coronary Angio&PCI	150.7	0.78	27				8.9	2.5	0.6	5.8	14.4	4.94	88.3	262
alive =1	date	bloodpresure	childern	diabetic	smoke	Age	Gender	In Date	Out Date	Type of operation	Adress	workwo+O461:O789rk	DR.	Procedure	glucose	Creatine(mg/dl)	Urea(mg/dl)	Troponin I test	S. Na+ (mmol/L)	S.K+ (mmol/L)	WBC (10^9/L)	LYM(10^9/L)	MID(10^9/L)	GRA(10^9/L)	HGB(g/dl)	RBC(10^12/L)	MCV(fl)	PLT(10^9/l)		Amylase(U/L)	S.Lopase(U/L)	CRP	smoker	T3(nmol/L)	T4(nmol/L)	TSH(ng/ml)	Procedure	ESR(mm/ht.	D-dimer
1		yes	6	yes	2	70	male	25/4/2021	29/4/2021	CABG	karkuk		dler	Coronary Angiography							8.3	1.4	0.2	6.8	11.1	3.74	89	184
1		yes	11	yes	2	62	female	2021-12-04	17/4/2021	CABG	darbandixan	house wife	amanj	Coronary Angio							6	1.5	0.4	4.1	10.4	4.1	81.5	235
1		yes	3	yes	3	42	male	2021-04-04	2021-10-04	MVR	anbar	worker	aso								11.2	0.6	0.2	10.4	11.9	4.8	87.5	228
1		yes	3	no	0	40	female	31/3/2021	2021-03-04	ASD	suli-xabat	house wife	aso								8.9	2.2	0.2	6.5	10.8	4.58	75.3	408
1		yes	3	no	3	42	male	2021-03-04	2021-06-04	CABG	suli-bakrajo	car mechanicer	aso	Coronary Angio							10.8	2.5	0.4	8	9.7	3.14	91.1	199						5.09	17.05	0.81
1		no	2	no	0	28	male	15/4/2021	19/4/2021	Bentall	rania-haje awa	bussines	shkar								11.3	1.1	0.4	9.8	10.7	3.84	85.2	152
1		yes	4	no	0	42	male	31/3/2021	2021-06-04	AVR	suli-bakrajo	employee	aso		92	0.9	27				11.2	1	0.4	9.8	9.1	3.37	83.4	163						2.2	63.9	51.6
1	no	yes	1	no	0	63	male	13/4/2021	17/4/2021	CABG	suli-sarwary	bussines	darya	pci	100	0.6	44				14.4	2.3	0.5	11.5	11.6	4.41	82.3	291
1		yes	10	yes	4	74	male	2021-04-04	2021-07-04	CABG	suli-xabat	worker	dler	Coronary Angio&PCI	113						9.9	0.9	0.2	8.8	12.1	4.35	83.2	152
1		no	5	no	4	63	male	2021-04-04	2021-07-04	CABG	suli-kanispeka	retired	dler	Coronary Angio&PCI	172						10.4	0.8	0.3	9.3	11.1	3.79	88.4	149						4.4	15.2	1.32
						66	female	28/3/2021	2021-03-04	CABG	bawanur		dler								9.1	1.3	0.4	7.4	10.3	3.81	87.1	183
						15	male	2021-11-02		TOF			dler								13.5	1	0.2	12.3	12.5	4.38	77.2	143
						51	male	18/4/2021	22/4/2021	CABG	qaladze	bussines	dler	Coronary Angio&PCI							9.1	1.3	0.3	7.5	10.6	3.38	93.2	171
1		no	5	no	4	53	male	20/4/2021	264/2021	CABG	suli	solder	dler	Coronary Angio&PCI	117	1.2	27		144	4.3	8.1	1.4	0.3	6.5	9.6	3.3	89.4	154						5.27	16.33	1.16
1		yes		no	0	40	female	22/4/2021	24/4/2021	lapretomy	suli-arbat	house wife	dler	no	112	0.55	38.9				3.7	0.8	0.2	2.7	10.1	4.21	78.4	92
1		no		no	0	54	female	24/4/2021	27/4/2021	MVR	suli	employee	shkar	Coronary Angio							9.2	1.7	0.3	7.3	10.6	4.23	77	154
1	no	no	3	no	0	36	female	24/4/2021	28/4/2021	MVR	kalar	house wife	shkar	no		0.77	20.9				9.8	1.8	0.4	7.6	11.7	0.07	86	294						1.48	74.1	5.64
						71	male	2021-07-07	26/4/2021	CABG	karkuk		shkar	Coronary Angio							6	1.8	0.3	3.9	15.5	5.79	83.4	200
						53	female	21/4/2021	25/4/2021	MVR	halabjay shahid	house wife	shkar	Coronary Angio							5.6	0.8	0.2	4.6	11.3	4.4	79.3	142
						60	female	17/4/2021	24/4/2021	CABG	samara	house wife	darya		122	0.7	30				9.8	1.5	0.5	7.8	10.8	4.33	73.2	129
1		yes	6	yes	0	61	female	20/4/2021	25/4/2021	CABG	suli		darya	Coronary Angio&PCI							6.8	1.5	0.3	5	11.4	4.19	84.5	206
1		no	5	no	4	68	male	28/3/2021	31/3/2021	CABG	suli	business	shkar	Coronary Angio							10.4	0.7	0.1	9.6	10.2	3.29	91.2	152						1.3	99.11	0.636
1		yes	6	yes	3	64	male	2021-02-03	2021-06-03	CABG	sili-zhalla	bussines	amanj	Coronary Angio&PCI							14	1.3	0.5	12.2	13	4.12	82.5	247
1		yes	6	no	0	65	female	2021-02-03	2021-06-03	CABG	bazyan	house wife	darya	Coronary Angio							11.5	0.9	0.2	10.4	12.4	4.17	86.6	184
1	no	yes	6	yes	4	65	female	28/2/201	2021-04-03	CABG	qaladze-raparin	house wife	dler	Coronary Angio&PCI							10.4	1.7	0.4	8.4	12.1	4.13	85	201
						5	male	2021-01-03	2021-03-03	VSD	qarax		dyar		105	0.26	32.6				9.1	2.1	0.6	6.5	10.2	3.75	82.4	195						3.11	125.9	3.77
1		no	4	no	4	68	male	27/2/2021	2021-02-03	CABG	suli	driver	shkar	Coronary Angio&PCI							8.8	1.3	0.3	7.3	9.9	3.36	88.1	145
1	no	yes	5	no	0	55	female	27/2/2021	2021-02-03	CABG	suli	house wife	shkar	no							14.3	2.7	0.4	11.1	10.5	4.08	79.9	329						0.97	5.24	7.82
0	25/9/2021	yes	5	no	0	47	female	2021-01-03	2021-04-03	CABG	bazyan	house wife	shkar	Coronary Angio	319						14.9	1	0.3	13.6	12	4.51	88.7	140
1		yes	7	no	2	59	male	28/2/2021	2021-03-03	CABG	suli-qrga	bussines	shkar	Coronary Angio&PCI		0.74	40.9				15.4	0.9	0.2	14.3	11.4	4.29	83	163								1.36
0	25/4/2021	yes	5	no		65	female	21/2/2021	2021-01-03	CABG	halabjay shahid		shkar	Coronary Angio&PCI							15.6	1	0.3	14.3	1.4	4.05	89.4	172
1		yes	1	no	0	23	female	2021-06-02	2021-09-02	ASD	suli	house wife	shkar	Coronary Angio	114	0.8	23				10	5.2	0.7	4.1	11	3.99	85.5	108						1.54	93.81	0.98
1	yes	yes	0	no	0	46	female	21/2/2021	24/2/2021	PBA	suli-xabat	house wife	aso	Coronary Angio							17.1	0.9	0.2	15.8	12.8	4.26	83.8	232						4.33	17.9	1.22
1	no	no		no	0	28	male	20/2/2021	24/2/2021	AVR	halabjay taza	bussines	dler	no	85	0.9	36				6.9	1.3	0.3	5.3	12.7	4.31	87.7	238
1	no	no	9	no	0	68	female	20/2/2021	22/2/2021	CABG	suli	house wife	darya	Coronary Angio	95	0.6	44				9.6	1.5	0.3	7.8	10.2	3.84	85.9	196						1.32	109.8	1.03
1		no	4	no	3	47	male	22/2/2021	27/2/2021	CABG	suli-mamayara	police	amanj	Coronary Angio&PCI							8.7	1.7	0.3	6.7	11.5	3.62	91.7	248
1		yes	0	no	no	56	female	14/2/2021	20/2/2021	CABG	suli-goizha	house wife	shkar	Coronary Angio		0.92	16				12.1	2.1	0.5	9.5	11.7	3.98	83.2	263
1		no	9	no	2	66	male	2021-07-02	2021-10-02	CABG	hallabjay taza	bussines	shkar	Coronary Angio	96	0.9	28				8.4	1.1	0.1	7.1	9.7	3.44	87.8	78						2.2	108	3.15
1		yes	9	yes	no	65	female	2021-10-02	14/2/2021	CABG	koya	house wife	shkar	Coronary Angio							10.5	1.2	0.2	9.1	11	3.58	90.5	148										52
1		no		yes	no	60	male	17/2/2021	20/2/2021	CABG	suli	teacher	shkar	Coronary Angio	103	0.9	30				12	2.8	0.4	8.9	11.1	3.37	89	234						2.3	94	1.4
1		yes	7	no	2	71	female	16/2/2021	20/2/2021	CABG	qaladze-shameran	house wife	dler	Coronary Angio							8.7	1.5	0.3	6.8	9.4	3.37	86.9	131						5.67	14.44	2.68
1		yes	4	yes	4	50	male	14/2/2021	20/2/2021	CABG	kalar	bussines	darya	Coronary Angio	272	0.7	33				6.3	0.7	0.2	5.4	12.7	4.3	87.7	114
						32	female	16/2/2021	20/2/2021	VSD	saidsadq	house wife	darya		105	0.4	20				8.9	0.6	0.3	8.1	10.4	3.66	83.3	182										22
0	14-3-2021	yes	6	yes	2	65	male	2021-10-02		CABG	sangaw	peshmarga	darya	Coronary Angio	239	0.6	20				8.2	0.7	0.2	7.3	10.8	3.32	96.4	112										35
1		yes	4	no	4	67	male		2021-10-02	CABG+AVR	dukan	farmer	darya	Coronary Angio&PCI	110	1.5	65				11.5	1.1	0.3	10.1	10.9	3.86	85.8	135
1		yes	9	yes	0	67	female	2021-07-02	13/2/2021	CABG	suli-sarchnar	retired	dler	Coronary Angio	141	0.7	33				10.2	1.2	0.2	0.7	12.1	4.27	83.6	234
0	2021-10-03	yes	4	no	4	49	male	14/1/2021	25/1/2021	CABG+MVR	darbandixan	bussines		Coronary Angio							8.2	2.7	1.7	3.8	9.3	3.44	85.4
1		yes	6	no	4	52	male	13/2/2021	17/2/2021	CABG	suli-sarshaqam	employee	shkar	Coronary Angio	92	0.9	27				12.1	1.1	0.2	10.8	11.6	4.01	87	196						2.6	101	2.18
0	15-5-2021	yes	5	no	3	56	male	15/2/2021	16/2/2021	CABG	salahadin	bussines	shkar	Coronary Angio							6.7	1.3	0.3	5.2	11.6	4.16	86.5	177						1.8	150	0.92
1						13	male	15/2/2021	18/2/2021	ASD	peramagrun	student	dyar	Coronary Angio	87.4	0.42	13				6.1	3.2	0.5	2.4	13	5.17	74.4	319						3.35	82.79	3.59
1						1	female	17/2/2021	20/2/2021	PDA	peramagrun		dyar								7.8	1.8	0.4	5.6	10.9	4.24	71.9	225
1						18	female	2021-09-02	13/2/2021	AD	karkuk		dyar		140	0.65	28.9				10.1	1.2	0.2	8.7	11.5	3.95	89.9	186						1.83	102.7	0.447
1		no	4	no	0	68	male	2021-02-05	2021-05-05	CABG	suli-raparin	retired	shkar	Coronary Angio	113	1.08	41				10.7	1.3	0.2	9.2	10.3	3.82	78.5	139						1.7	92.9	0.5
1		yes	3	no	4	55	male	2021-04-05	2021-08-05	CABG	suli-bakrajo	employee	shkar		162.8	0.93					8.7	1.2	0.4	7.1	10.8	3.79	80.2	194										59
						41	male	2021-06-05	2021-09-05	CABG	suli-bardakar	bussines	shkar	Coronary Angio							11.7	1.4	0.3	10	12.4	4.47	77.4	217						4.47	13.44	1.16		25
1		yes	11	yes	3	64	male	2021-04-05	2021-08-05	CABG	halabjay shahid	peshmarga	darya	Coronary Angio	138	0.9	41				13.9	1	0.5	12.4	11.4	4.08	77.7	187										39
						48	male	2021-03-05	2021-08-05	CABG	takya		amanj	Coronary Angio&PCI							6.6	1.3	0.3	5	11.2	3.92	79.6	250
1	no	no	0	no	0	37	fale	2021-01-05	2021-06-05	MVR	zhalla	house wife	darya								11.1	2.43	0.34		14.2	4.54	93.2	309
1						2.5	female	2021-03-05	2021-06-05	VSD	darbandixan		dyar		87	0.25	28.2				20.1	2.5	0.8	16.8	10.3	3.91	76.2	148						2.51	92.54	7.69
1	no	yes	3	yes	4	45	male	2021-08-05	2021-12-05	CABG	suli	peshmarga	dler	Coronary Angio							8.1	1.1	0.3	6.7	11.2	3.78	81	89
1	no	yes	2	no	3	66	male	18/1/2021	22/1/2021	CABG	suli	bussines	shkar	Coronary Angio							9.8	1.6	0.3	7.9	9.2	3.14	87.5	220
1		yes	4	no	2	50	male	19/1/2021	22/1/2021	CABG	suli	employee	shkar	Coronary Angio	122	1	20				11.6	1.8	2.2	7.6	11.1	3.57	86.6	198						1.86	91.1	2.26
1		yes	6	no	0	73	female	15/1/2021	20/1/2021	CABG	suli-azadi	house wife	shkar	Coronary Angio							10.7	2.8	1.3	6.6	11.4	3.7	96.4	213
1		yes	6	yes	4	58	male	20/1/2021	23/1/2021	CABG	duzxwrmatu	driver	shkar	Coronary Angio	220	1.1	37				12.4	2.3	2	8.1	10.7	3.61	89.6	177						1.24	111.7	4.5
						41	female	15/1/2021	19/1/2021	ASD	suli-kana sura	house wife	shkar								8.8	1.9	0.8	6.1	9.8	3.41	83.6	182
						54	male	19/1/2021	23/1/2021	CABG			shkar	Coronary Angio&PCI																				3.3	17.81	1.2
						57	female	27/1/2021	30/1/2021	tranitional AV cannal	duzxwrmatu		dyar								10.5	1.9	2.4	6.2	10.2	3.49	85	245
1		no	0	no	0	18	male	23/1/2021	27/1/2021	AVR	suli-hawari taza	student	shkar		90	0.8	27				7	1	0.4	5.6	9.2	2.97	88.4	176
1		yes	5	no	0	47	female	25/1/2021	28/1/2021	CABG	suli	house wife	shkar	Coronary Angio	89	0.5	25				5.5	1.9	0.4	3.2	36	4.54	79.3	219						2.16	121.7	1.98
						47	female	26/1/2021	29/1/2021	CABG	suli	house wife	shkar	Coronary Angio							10.2	1.9	1.7	6.6	9.8	4.34	70.9	296
1		yes	6	no	4	47	male	26/1/2021	29/1/2021	CABG	suli-tasluja	employee	shkar	Coronary Angio	94	1	32				12.4	2.3	1.3	8.8	12.6	4.01	93.8	284
1		yes	2	no	0	40	male	28/1/2021	31/1/2021	AVR	suli-tasluja	business	shkar	eco							13	2.6	0.7	9.7	12.4	4.66	90.6	196
1		yes	6	yes	4	70	male	27/1/2021	31/1/2021	CABG	bazyan	employee	shkar	Coronary Angio		1.25	41.2				8.8	1	0.4	7.4	9.4	3.06	84.1	150						4.46	16.41	1.64
1		no	0	no	0	18	male	21/1/2021	31/1/2021	ASD	saidsayaq	student	dler								12.5	1.4	0.6	10.5	12.3	4.32	86.4	313
						5	male	22/1/2021	25/1/2021	TOF	kfry		dyar		93	0.4	34				10.4	2.1	0.9	7.4	90.7	3.78	75	211
1						17	male	2021-11-01	23/1/2021	Renal cutery aneurysm	axjalar		shkar			1.48	67.6				11.9	1.9	2.2	7.8	9.4	3.21	83.6	177
1						19	male	13/1/2021	17/1/2021	VSD	qaratoxan		dyar								10.3	1.8	1.9	6.6	12.2	4.46	82.2	142
1						9	female	2021-06-01	2021-09-01	pulmonary stenosis+ASD			dyar			0.7	40.6				12.5	2.8	1.7	8	10	3.65	81.7	272
						57	male	15/1/2021	25/1/2021	CABG	suli	bussines	dler	Coronary Angio&PCI	80	1.1	42		137	4.3	9.7	2.8	1	6.9	11.6	3.79	89.3	288						3.89	15.8	1.49
						64	male	21/1/2021	25/1/2021	CABG	kalar	bussines	dler	Coronary Angio							7.1	1.1	1.1	4.9	10.7	3.67	85.5	102						4.6	12.4	2.88
						50	male	14/1/2021	20/1/2021	CABG		bussines	dler	Coronary Angio							8.5	1.5	0.9	6.1	10.6	3.45	90	229
1		no	3	no	0	35	male	18/1/2021	22/1/2021	AVR	penjwen	bussines	darya	eco							8.1	1.5	0.9	6.1	10.6	3.45	90	229
						73	male	14/1/2021	19/1/2021	CABG	suli-rzgari		darya		94	1.1	5				17.5	2.6	1	13.9	12.5	4.27	85.7	188
						54	male	2020-12-01	16/1/202	CABG	rania	peshmarga	dler	Coronary Angio							17.5	2.3	2.4	6.5	10.1	3.33	85.5	100						1.56	93.45	0.48
						64	male	2020-08-01	13/1/2020	AVR	kalar	employee	shkar								11.1	1.1	0.7	9.3	11	3.78	85.5	251
						41	male	2020-07-01	2020-11-01	CABG	suli-ibrahim ahmad	journalist	shkar	Coronary Angio							16.1	3.4	3.3	9.4	10.2	3.92	80.4	289
						54	male	13/1/2020	17/1/2020	CABG	halabjai shahid		shkar	Coronary Angio							14.7	0.7	0.5	13.5			74.5	153
						65	male	2020-09-01	15/1/2020	CABG	karkuk	bussines	shkar	Coronary Angio	133	0.9	29				8.2	2.7	1.2	4.3	14.3	5.2	82.2	193
						50	male	2020-08-01	2020-12-01	CABG	saidsadq	retired	shkar	Coronary Angio							14	3.6	2.4	8	11	3.96	80.7	20
						65	male	2020-05-01	2020-08-01	CABG	saidsadq	bussines	shkar								13.8	3.2	2.9	7.7	9.6	3.19	85.4	178
						61	male	2020-07-01	2020-11-01	CABG	rania		darya	Coronary Angio							12.7	1.6	2.2	8.9	11.9	3.9	90.4	163
						72	male	2020-12-01	15/1/2020	CABG		bussines	darya	Coronary Angio	102	1.3	43				8.2	1.1	1.1	6	10.9	3.84	85.1	174
						52	male	23/4/2021	26/4/2021	AVR	halabjai taza	employee	shkar	Coronary Angio							11.7	0.7	0.4	10.7	10.2	3.68
						64	male	28/4/2021	2021-01-05	CABG+ASD	chamchamal-raparin		shkar								4.7	0.7	0.3	3.7	9.1	3.26	84.8	131										31
						50	male	26/4/2021	2021-02-05	CABG	takya	bussines	shkar	Coronary Angio							13.2	1.9	0.4	10.9	12.5	4.4	84.1	230
						3	male	28/4/2021		ASD	takya		darya								12.5	1.5	0.2	10.7	12.7	4.53	83.7	2.7						2.23	86.32	4.83
						56	female	27/4/2021	2021-01-05	CABG	dukan	bussines	dler								11.9	1.7	0.5	9.7	9.8	3.71	82.5	274
						66	male	27/4/2021	2021-01-05	R.t Atred my*oma	qaladze		darya	Coronary Angio	98	0.8	32				10.7	0.6	0.3	9.8	12.2	5.19	78.2	272
						50	male	16/5/2020	18/5/2020	server mr	suli-arbat		dler	Coronary Angio&PCI							12.6	3.8	2.1	6.7	31.9	3.82	83.5	179
						47	male	2020-12-05	16/5/2020	CABG			dler	Coronary Angio							15.8	2.2	0.9	12.7	11.9	4.41	81.5	316
						64	male	2020-10-05	19/5/2020	CABG	darbandixan		dler	Coronary Angio&PCI							9.9	1.7	1.6	6.6	11.2	3.75	9.8	216
						49	male	2020-05-05	2020-09-05	CABG	grde sarchnar	bussines	shkar	Coronary Angio							22.2	3.3	2.9	16	10.3	3.23	9.3	303
						52	male	16/5/2020	19/5/2020	CABG	qaladze	bussines	shkar	Coronary Angio							11.7	1.1	0.4	10.2	10.2	3.66	84.5	233										40
						56	male	14/5/2020	19/5/2020	CABG	raparin	bussines	shkar	Coronary Angio							11.2	0.7	0.9	7.6	12.5	4.33	87.4	348
						50	male	2020-11-05	16/5/2020		suli-kanispeka		shkar	Coronary Angio							12.6	4.3	2.1	6.2	10.1	3.45	88.6	371
						55	male	2020-11-05	16/5/2020	CABG	halabajay shaid		shkar	Coronary Angio							15.7	3.4	3.4	8.9	9.7	4.37	67.2	58						3.69	18	0.636
						65	male	2020-08-05	13/5/2020	CABG	darbandixan		shkar								13	2.9	2.7	7.4	9.9	3.58	82.1	179						1.11	63.21	8.9
						1.9 month	female	18/5/2020	20/5/2020	VSD	penjwen		darya		87	0.7	25				8.8	3.5			12.5	4.72	81.9	177
						52	male	2020-12-05	16/5/2020	CABG	suli	retired	darya		133	1.1	33				6.2	2.2	0.4	3.6	14.4	5.33	86	207
						10	female	2020-11-05	14/5/2020	ASD	xanaqin		darya								13.2	1.8	1.5	9.9	12	4.27	83.1	206
						15	female	2020-12-05	16/5/2020	ASD	kalar		darya		96.9	0.94	36.4				9.8	2.3	1	11	11	4.67	70.4	161
						50	female	22/5/2021	25/5/2021	peri cordia+peri tonial	rania	health worker	dler			0.73	26.4				11.6	0.8	0.3	10.5	11.5	4.53	85.7	123
						61	male	22/5/2021	26/5/2021	CABG	kalar		darya		103	1.1	39				9.1	1	0.2	7.8	9.8	3.87	80.6	159
						15	male	24/5/2020	29/5/2021	sever AS	harir	bussines	darya		98.7	0.6	18				6.7	1.2	0.2	5.3	9.4	3.68	79.3	164
						69	female		28/5/2021	CABG	suli-hawari taza	retired	amanj	Coronary Angio							9.5	1.1	0.5	7.9	8.4	3.21	83.8	169
						12	female	19/5/2021	00/5/2021	ASD	rania	student	dyar			0.48	18.2				9.2	1	0.3	7.9	11.2	4.04	82.7	202						2.38	85.82	1.48		50
						67	female	19/5/2021	23/5/2021		nawzad company		shkar	Coronary Angio	107.7	0.72	49.8				7	1.7	0.3	5.1	9.5	4.7	64.5	192										20
						56	male	16/5/2021	19/5/2021	CABG	suli-kurdsat	peshmarga	shkar	Coronary Angio	103	0.94	32.9				9.1	1.4	0.3	7.4	9.7	3.41	81.2	165
						47	male	20/5/2021	23/5/2021	CABG	suli-farmanbaran	bussines	shkar								10.7	1.9	0.3	8.5	10.7	3.92	85.7	159
						68	male	18/5/2021	23/5/2021	CABG	dwkan	bussines	dler	Coronary Angio	96						7.4	1	0.3	6.1	11	3.73	91.7	228
						52	male	23/5/2021	25/5/2021	CABG	chwarqwrn	employee	dler								9.4	1.9	0.3	7.2	9.9	3.56	84.6	144
						37	male	25/5/2021	28/5/2021	DVR	tkrit salahadin		darya		108	1.4	64				12.6	1	0.2	11.4	9	2.95	89.8	153
						65	female	18/5/2021	23/5/2021	CABG			darya		104	0.9	40				15.3	1.4	0.4	13.5	10.3	3.94	84.5	212										65
						1.6 month	male	26/5/2021	29/5/2021	TOF			dyar		94.6	0.34	27.5				14.5	2	0.4	12	9.9	3.39	85	144						3.29	36.1	4.56		5
						59	male	19/5/2020	23/5/2020	CABG	halabjay shahid	employee	darya		92	0.8	26				16.3	1.8	1.1	13.4	10.2	3.39	89.4	179
						63	male	17/5/2020	21/5/2020	CABG			dler	Coronary Angio							14.4	2.6	2.1	9.7	11	3.45	93.3	217
						54	male	17/5/2020	22/5/2020	AVR	kalar		shkar		99	0.9	32				11.8	3.7	0.7	7.4	10.9	4.78	69.6	362
						49	male	18/5/2020	22/5/2020	DVR	suli		shkar								14.8	3.1	1.7	10	10.9	3.75	88.4	166
						62	male	20/5/2020	23/5/2020	CABG	darbandixan	unemploee	shkar			0.98	50.2				9.8	1.9	1.3	6.6	10.6	4.21	77.8	106
						5 9 month	male	19/5/2020	22/5/2020	large size ASD	suli-sabunkaran		shkar		87	0.8	21				10.7	6.1	0.9	3.7	12.1	4.75	77.6	154
						65	male	28/9/2020	2020-01-10	CABG	suli-kaniba	bussines	shkar	Coronary Angio							9.8	1.1	1.8	6.9	10.8	3.93	84.5	199
						67	male	30/9/2020	2020-03-10	server MR	suli	retired	shkar	Coronary Angio							17	1.5	0.5	15	9.9	3.76	81.3	161
						64	male	2020-05-10	2020-10-10	CABG	suli		shkar	Coronary Angio							11.2	1.9	1.5	17.3	9.7	4.11	23.6	221
						63	male	2020-04-10	2020-08-10	CABG	karkuk		dler		110	0.87	2.21		138	4.09	10	2	1.3	6.7	9.8	3.28	87	139
						18	male	30/9/2020	2020-03-10	ASD	dyala	student	dyar			0.7	34.1				9.7	1.9	1.5	6.3	10.6	4.06	79.8	245
						66	male	28/9/2020	2020-03-10	CABG	sangasar	retired	dler	Coronary Angio							10.1	2.2	0.4	7.5	10.7	3.53	94.5	150						6.49	15.44
						62	female	2020-03-10	27/9/2020	CABG+AR	chamchamal-takia	house wife	shkar								12	1	0.2	10.8	12.3	4.32	85.3	103
						59	male	28/9/2020	2020-03-10	CABG	koya	police	darya	Coronary Angio	102	0.8	40				9	0.9	0.2	7.9	12	4.22	87.2	93
						54	male	2020-06-10	2020-10-10	CABG	qaladze	bussines	dler	Coronary Angio&PCI							7.7	1.4	0.4	5.9	9.4	3.27	81.5	176
						46	male	20/10/2020	24/10/2020	MVR	salahadin		darya		302	0.9	36				8	3.6	0.9	3.5	15.1	5.38	83.1	178
						35	male	2020-03-10	2020-06-10	MR	suli-xabat	car driving	darya		94	0.8	33				7.4	3.8	0.5	3.1	14.5	5.56	82.3	274
						62	male	2020-06-10	2020-10-10	CABG	dyala		dyar								5.5	1.5	0.4	3.6	13.7	4.64	93.9	232
						4	male	2020-05-10	2020-10-10	VSD			shkar								3.8	7.2	0.4	1.5	16.5	6.65	76	205
						54	female	2020-03-10	2020-07-10	server AR	suli		shkar								10.3	3.8	0.8	5.7	36.6	4.1	89.2	229
						29	female	17/10/2020	21/10/2020	server MS MVR	suli		darya		84	0.8	47				6.6	1.8	0.4	4.4	11.2	4.52	80	218
						12	female	19/10/2020	22/10/2020	ASD	suli	student	dyar								13.1	1.8	0.7	10.6	10.8	3.77	84.4	157
						20	female	25/10/2020	22/10/2021	ASD	karkuk		darya								11.7	2.6	0.5	8.6	10.6	3.69	85.5	275
						63	male	20/10/2020	22/10/2022	CABG	qaladze	bussines	dler	Coronary Angio	158	0.79	44		134	4.14	5.5	2.6	3.7	0.3	13	4.74	84.4	187						6.21	19.01	1.01
						66	male	13/10/2020	22/10/2023	CABG+MVR	karkuk		darya								9.9	1.7	0.8	7.4	10.8	3.81	86.1	179
						67	female	2020-04-10	22/10/2024	CABG	garmyan		shkar								7.8	1.1	0.6	6.1	12	4.22	83.3	135
						37	female	2020-10-10	22/10/2025	MVR	suli	employee	shkar		140	0.6	14				6.9	2.1	0.5	4.4	13.8	5.04	81	314
						46	male	2020-11-10	22/10/2026	CABG	suli	bussines	shkar	Coronary Angio	92	0.9	29				10.7	1	1	8.7	10.5	3.74	81.6	144
						71	female	2020-12-10	22/10/2027	CABG			shkar	Coronary Angio							8.3	1.4	0.7	6.2	10.3	3.48	84.5	114
						10	male	2020-10-10	13/10/2020	VSD	dukan	student	dyar		98	0.45	44.1				5.8	3.1	0.4	2.3	12.2	4.43	78.3	227						2.75	99.63	3.25
						5	male	2020-12-10	14/10/2020	ASD	chamchamal		dyar		97.4	0.39	22				6.673	4.406	0.4		13.6	5.6	76.37	246
						71	female	24/11/2020	28/11/2020	CABG	dyala		darya		145	0.5	35				12.8	1.7	0.5	10.6	10.3	3.58	84.9	196
						46	male	22/11/2020	24/11/2020	CABG	kalar			Coronary Angio							13.7	1.7	0.3	11.7	11	3.8	85.2	233
						4	female	2020-11-11	14/11/2020	ASD	qaradax		dyar		85.5	0.35	14.4				9.5	1.7	0.6	7.2	10.4	3.85	80.9	200
						58	female	26/10/2020	2020-03-11	CABG	suli-raparin	house wife	dler								10.7	2	1.8	6.9	11.2	3.93	82.9	115
						56	female	2020-07-11	2020-11-11	CABG	baghdad		dler								6.7	3.1	0.3	4.6	34.9	10.9	89.3	296
						18	male	2020-10-11	14/11/2020	VSD	halabjay taza		dyar								16.1	1.5	0.7	13.9	11.4	4.06	85.3	254
						16	male	2020-02-11	2020-04-11	VSD	suli-haji awa		dyar		112.3	0.45	17.2				13	1.8	0.8	10.4	11.3	4.05	82.8	208						2.75	89.82	1.95
						63	male	2020-09-11	13/11/2020	CABG	suli	unemploee	dler	Coronary Angio							13	1.2	1.4	10.4	10.2	3.72	83.4	170
						5	female	25/11/2020	28/11/2020	ASD	baghdad-jadida		dyar		125.9	0.37	23.8				9.24	4.05	0.4		12.3	5.05	74.2	380						2.97	101.2	1.26
						64	male	24/11/2020	28/11/2020	ASD+ALD	kalar	bussines	shkar	Coronary Angio	115						7.2	1.5	0.9	4.8	10.8	3.87	80.5	154
						40	female	25/11/2020	29/11/2020	ASD	rania-ashty	house wife	shkar								13.7	2	2.7	9	13.2	4.89	83.3	180
						55	female	26/11/200	29/11/2020	MVR+MS	rozh hallat		shkar								9.5	3.6	0.5	5.4	13.8	5.35	80.4	216
						65	female	2020-01-11	2020-07-11	MVR	darbandixan		shkar								14	1.9	1.8	10.3	12.2	4.49	85.2	235
						52	male	2020-12-11	15/11/2020	ASD	suli-ebrahim ahmad	teacher	shkar	Coronary Angio							11.9	1.6	1	9.3	10.5	3.77	19.9	105
						46	female	2020-09-11	2020-12-11	ASD	kalar		shkar								14.4	1.3	0.7	12.4	9.5	3.1	86.5	81
						73	male	2020-07-11	2020-11-11	MVR	suli-qrga		darya								12.4	1.2	0.3	13.9	10.7	3.82	84.5	181
						6	female	23/11/2020	28/11/2020	ASD	kirkuk		dyar		75.5	0.43	22.7				7	3.1	0.6	3.3	13.1	5.01	79.9	212
						70	female	17/11/2020	30/11/2020	CABG+MVR	bazyan		dyar								12.4	0.9	0.9	10.6	9.2	3.32	82.8	185
						30	female	20/11/2020	23/11/2020	MYXOMA	suli-azadi	house wife	shkar								8.1	1	0.2	6.9	11.4	4.85	71.9	304						3.17	17.01	0.63
						63	female	2020-11-11	17/11/2020	CABG+AVR	suli-baxtyary taza	house wife	shkar								12.9	1.8	0.7	10.4	9.9	3.37	81.7	164
						14	male	21/11/2020	24/11/2020	VSD	bazyan		shkar			0.54	26.8				6.9	3.7	0.2	3	13.3	4.89	82.9	308
						57	male	41/11/2020	17/11/2020	CABG	penjwen	bussines	shkar	Coronary Angio&PCI	253	0.9	30				10.7	5.6	0.7	4.4	39.7	4.76	83.3	293						2.2	137.5	0.6
						70	male	16/11/2020	19/11/2020	CABG	halabjay shahid	retired	shkar	Coronary Angio							14.3	2.3	1.7	10.3	9.1	3.18	83.5	136
						65	male	23/11/2020	27/11/2020	CABG	suli		shkar	Coronary Angio	166						5.3	1.4	0.4	3.4	14.2	4.24	101.4	269
						52	male	22/11/2020	26/11/2020	server MR	karkuk	retired	shkar								12.4	2.9	1	8.5	11.6	4.08	83.2	254
						67	female	29/12/2020	2020-01-03	CABG		house wife	shkar	Coronary Angio	305	0.82	25				14.4	3.2	1.8	9.4	12.2	4.25	86.6	188
						5	female	2020-03-02		ASD	karkuk		dyar								7.4	2.8	0.6	4	14	5.09	81.4	220
						60	female	2020-02-02	2020-06-02	CABG	qaladze		dler								15.4	1.3	1.3	12.8	11.3	3.81	85.9	144
						65	male	2020-01-02	2020-05-02	CABG	halwan	bussines	shkar	Coronary Angio	110.3	0.95	29.3				14.8	1.8	0.5	12.5	11.8	4.11	84.9	252
						54	male	2020-02-02	2020-05-02	CABG	suli	bussines	shkar	Coronary Angio&PCI							11.3	2.4	2.3	6.6	11.8	4.17	85.9	233
						65	male	2020-05-02	2020-09-02	server AS	dyala	retired	dler								5	7	1	3.3	11.8	3.81	90	131
						55	male	2020-01-02	2020-05-02	CABG	suli	employee	darya	Coronary Angio	183	1.1	47				8.6	1.3	0.7	6.6	10.3	4.58	70.4	221
						72	male	2020-03-02	2020-07-02	CABG	suli	retired	shkar	Coronary Angio	105	1	32				7.2	1.7	1.1	4.4	10.8	3.6	88.1	168
						55	male	25/2/2020	29/2/2020	CABG			shkar								8.7	3.1	0.4	5.2	46.3	5.75	80.6	161						1.92	87.6	0.96
						58	female	19/2/2020	23/2/2020	CABG	suli		shkar	Coronary Angio							5.2	0.9	0.4	3.9	11.5	4.02	86.8	201
						50	male	17/2/2020	21/2/2020	CABG	suli		shkar		107	0.7	24				9.2	3	0.5	5.7	12.8	6.23	62.4	241
						61	male	2020-10-02	15/2/2020	CABG	suli-ashty	teacher	shkar	Coronary Angio							11.6	1.8	2	7.8	12.2	4.26	83	232						2.07	103.2	1.52
						43	male	19/2/2020	24/2/2020	CABG	rzgari	police	shkar	Coronary Angio&PCI							11.7	2.1	0.8	8.8	10.9	3.56	86.6	285
						64	male	16/2/2020	19/2/2020	CABG	suli		shkar								10.4	0.9	0.6	8.9	10.9	3.36	92.3	172
						57	male	24/2/2020	27/2/2020	CABG	suli		shkar	Coronary Angio&PCI		1	32				7.7	1.8	2.1	3.8	10.4	3.5	88.5	134						2	92.5	2.25
						80	male	15/2/2020	19/2/2020	CABG	suli		dler	Coronary Angio		0.99	51.1				7.3	1.2	0.7	5.4	10.3	3.57	86.4	182
						2.4 month	male	22/2/2020	25/2/2020	VSD	hewler		dyar		88.7	0.35	21.9				15	4.7	2.4	7.9	9	3.29	82.6	154						2.79	112.9	1.6
						9	male	2020-12-02	15/2/2020	TOF	salahadin		dyar		102	0.5	16				12	3.2	26.8	1.4	12.2	4.33	88.4	141
						2.7	female	2020-10-02	15/2/2020	VSD	soran		dyar								11.5	5.1	1	5.4	9.5	3.25	85.4	227
						47	male	25/2/2020	29/2/2020	CABG	kirkuk		dyar		180	0.9	25				16.6	1.4	0.7	4	14.5	10.4	78.7	249										52
						55	female	22/2/2020	26/2/2020	AVR	suli-chwarchra	employee	dler	Coronary Angio	94	0.8	26				12.9	1.4	0.2	11.3	10.6	3.93	81.9	240
						60	male	23/2/2020	27/2/2020	CABG	suli	bussines	dler	Coronary Angio							12.6	1.5	0.5	10.6	9	3.11	84.7	101
						42	male	18/2/2020	22/2/2020	CABG	suli-ibrahim ahmad	employee	darya	Coronary Angio&PCI							13	1.2	0.3	11.5	12.7	4.43	87.7	230
						57	male	15/2/2020	19/2/2020	CABG	karkuk		darya		120	1.02	21				17.6	3.9	2.7	11	10.6	3.57	88.8	219
						68	male	20/12/2020	24/12/2020	CABG	suli-shexmhedin	bussines	darya	Coronary Angio&PCI							11.37	0.38	1.19		13.1	4.48	89.9	135
						76	male	2020-07-12	2020-10-12	CABG	taynall	bussines	shkar	Coronary Angio							19.3	1.5	0.9	16.9	10.8	3.72	87.7	68
						53	female	2020-07-12	13/12/2020	CABG	penjwen	house wife	darya	Coronary Angio	227	0.5	42				8.2	1.8	0.4	6	11.4	4.02	81.5	230
						23	female	2020-03-12	2020-07-12	ASD	karkuk	house wife	darya		105	0.6	27				6.1	2.8	0.7	2.6	11.9	4.95	81.6	208
						8	female	2020-05-12	2020-07-12	ASD	rania		dyar		84.6	0.44	17.6				4.2	1.9	0.3	2	12.4	4.8	74.6	322						2.62	127.3	2.22
						7	male	2020-09-12	2020-12-12	VSD	kfry		dyar		98.9	0.41	31.9				6.4	0.6	1.8	4	13.8	4.91	78.8	431						2.2	95.83	2.86
						2	male	2020-07-12	2020-12-12	TOF			dyar		83	0.25	32				10.8	6	1	3.8	14.4	7.08	62.6	462						2.39	88.42	2.66
						45	female	30/11/2020	2020-07-12	DVR	darbandixan		shkar								15.8	3.3	0.7	11.8	11.6	4.68	76.8	252
						25	male	2020-06-12	2020-09-12	MVR	qaladze		shkar		80.3						8.2	1.9	0.7	5.6	11.8	4.3	78.4	174
						58	male	2020-06-12	2020-09-12	AVR	suli-haje awa	employee	shkar	Coronary Angio							16.3	2.5	1.9	11.9	12.1	4.25	84.2	174
						53	male	2020-05-11	2020-09-12	CABG			darya	Coronary Angio	279	0.8	29				8.3	3	0.6	4.7	13.4	4.99	78.1	242
						61	male	2020-08-12	2020-12-12	CABG	dyala		darya	Coronary Angio							7.1	1.8	1	4.3	10.4	3.95	78.8	332
						56	male	28/11/2020	2020-03-12	AVR	karkuk		darya		135	0.8	32				12.5	2.6	1.8	8.1	12.1	4.23	83.5	226
						10	female	30/11/2020	2020-02-01	VSD	rumada		dyar								11.1	1.7	0.3	9.2	11.8	4.53	79.2	167
						63	female	26/12/2020	29/12/2020	CABG	suli-goizha		shkar								13	1.1	0.5	11.4	8.7	3.1	81.3	139
						47	male	26/12/2020	30/12/2020	HOCM	darbandixan	police	shkar								14	2.1	2	9.9	9.2	3.37	84.8	73										20
						18	male	21/12/2020	29/12/2020	VSD+ASD	kalar	student	dyar								15.5	1.5	0.7	13.3	9.9	3.45	83.1	122
						53	male	27/12/2020	30/12/2020	CABG	darbandixan		darya	Coronary Angio	105	0.6	25				8.4	2.8	0.5	5.1	15	5.18	83.5	238
						45	female	22/12/2020	26/12/2020	CABG	suli		shkar								11.9	2.6	0.7	8.6	12	4.17	84.6	198
						4.5	male	22/12/2020	26/12/2020	coraotation Aorta	suli-arbat		dyar			0.35	32.8				5.2	2.3	0.3	2.6	12.5	5.14	72.9	208
						50	male	22/12/2020	29/12/2020	CABG	suli-kanispika	engineer	shkar	Coronary Angio&PCI	96	0.9	27				6	1.9	0.2	3.9	40.3	4.73	85.3	258						2.2	105	1.6
						51	female	24/12/2020	28/12/2020	CABG	rania	house wife	dler	Coronary Angio							9.1	1.8	0.4	6.9	11	3.79	82.1	158
						68	male	30/11/2020		CABG	darbandixan	student	shkar	Coronary Angio&PCI							11.6	1.2	0.7	9.7	10.2	3.48	84.6	149										25
						52	male	29/11/2020	2020-03-12	CABG	suli-kaniba	bussines	dler	Coronary Angio							9.3	1.5	0.8	7	10.7	375	86.6	339						4.39	17.93	3.55
						65	male	2020-02-12	2020-06-12	CABG			dler	Coronary Angio							10.1	1.4	1.1	7.6	12.5	4.74	79.9	192
						60	male	28/11/2020		CABG	suli-raparin		shkar	Coronary Angio							9.9	1.2	0.7	5.26	15.1	5.26	90	189										4
						56	male	29/11/2020	2020-02-12	CABG	qara hanjir	bussines	shkar	Coronary Angio	98	0.9	31				13.8	1.9	1.8	10.1	11.3	5.14	69.3	144
						18	female	2020-02-12	2020-06-12	ASD	kirkuk		shkar	Coronary Angio	98	0.8	26				9.4	2.8	5	6.1	37.6	5.1	73.6	337						2.5	141	3.4
						81	male	13/12/2020	17/12/2020	CABG	suli-chwarchra		dler	Coronary Angio	98						6.7	1	0.5	5.2	9.9	3.55	86	183
						53	male	15/12/2020	20/12/2020	CABG	xanaqin	bussines	dler						136	4.6	12.6	1.8	2	8.8	9.5	3.67	74.4	149
						12	female	14/12/2020	16/12/2020	TOF	suli-ebrahim ahmad		dyar		92.3	0.39	35.8				11.7	3.5	1.2	7	14.2	5.43	81.9	116
						15	male	2020-12-12	15/12/2020	ASD	dyala		darya		94	0.5	20				13.9	2.3	1.7	9.9	11.2	4.18	80.9	164
						3.7	male	16/12/2020	19/12/2020	ASD	hewler		dyar								9.4	2	0.4	7	11.6	4.38	80.2	183										35
						73	male	17/12/2020	20/12/2020	CABG	suli		shkar	Coronary Angio&PCI							8	4.2	0.5	3.3	13.4	5.35	81.4	200
						63	male	16/12/2020	19/12/2020	CABG	rawandz		shkar								8.54				44.9	6.49	69.2	262
						42	male	19/12/2020	22/12/2020	server MR	kirkuk	teacher	shkar		92	0.9	27				10.5	3.4	0.4	6.7	15.3	4.87	98.7	254						2.4	127	1.9
						50	male	19/12/2020	23/12/2020	CABG	suli-kana sura	employee	darya	Coronary Angio	275	0.6	22				7	3	0.4	3.6	14.5	4.94	83.2	198
						64	male	2020-12-09	16/9/2020	CABG	chamchamal	bussines	darya	Coronary Angio	282	0.8	25				9.5	1.9	0.6	7	10.5	3.72	80.2	171
						50	male	19/9/2020	23/9/2020	CABG	suli		darya								15.9	3.3	1.5	11.1	12.5	4.33	86.2	228
						70	male	2020-03-08	29/8/2020	CABG	suli-ashty	retired	shkar	Coronary Angio	94	0.38	20.1				15.6	2.2	2.6	10.8	12.3	4.16	85.6	227
						54	female	2020-05-09	2020-09-09	server MR+TR	karkuk		darya		132	0.9	28				10	4.7	0.9	4.4	14.6	7.12	83.6	293
						55	male	2020-03-09	2020-08-09	CABG	suli		dler	Coronary Angio	104	0.8	59				8.1	1.7	0.8	5.6	10	3.54	82.6	147
						24	male	15/9/2020	19/9/2020	ASD			shkar								5.8	1.9	0.3	3.6	13.7	6.04	69.1	213
						41	female	14/9/2020	19/9/2020	MVR	halabjai shahid	house wife	dler								9.5	2.1	1.5	5.9	11.2	3.85	87.5	159
						64	male	2020-10-09	14/9/2020	CABG	halabjai shahid	bussines	shkar	PCI	103	0.9	28				14.9	1.4	0.9	8.6	10.7	3.87	81.7	178						1.82	105.6	1.15
						57	male	27/9/2020	30/9/2020	CABG	suli-rozhhalat	bussines	dler	Coronary Angio&PCI	126						7	1.9	1.1	4	9.4	3.35	82.8	175
						50	female	21/9/2020	29/9/2020	server moderate MS	suli-gozakan	house wife	shkar	Coronary Angio	94	0.8	24				6.9	2.6	0.9	3.4	14.5	4.88	88.1	192
						7	female	28/9/2020	30/9/2020	ASD	garmyan	student	dyar								8.6	1.9	0.4	6.3										2.74	128	1.38
						57	female	19/9/2020	23/9/2020	CABG	suli		shkar	Coronary Angio&PCI	105	0.6	28				15.5	2.6	1.2	11.7	10.5	3.74	84.2	152
						39	female	2020-07-09	22/9/2020	MS+TR	suli-sarwary		dler								12.2	2.9	1.6	7.7	9	3.51	82.5	210
						65	female	16/9/2020	22/9/2020	CABG+MR	hla-babl		dler								11.1	2.8	1.2	7.1	12.1	4.32	88.5	106
						48	male	13/9/2020	16/9/2020	server MS+MR	suli-qrga	employee	shkar	Coronary Angio							12.2	1.9	2.1	8.2	10.3	3.89	78.7	146										81
						64	male	2020-06-09	2020-09-09	CABG	suli		shkar	Coronary Angio							13.6	3.3	2.6	7.7	9.7	3.43	83.5	221						1.68	85.79	0.743
						70	female	15/8/2020	19/8/2020	CABG	suli		shkar	Coronary Angio	105	0.88	29				5.8	1.5	0.3	4	36	4.39	81.9	176
						54	female	18/8/2020	25/8/2020	MVR+AVR	suli-maladawd	house wife	shkar								12	1.1	1.5	11.4	11	1.59	91.3	91
						70	male	16/8/2020	22/8/2020	CABG+MVR	halabja		shkar								11.3	1.3	0.6	9.4	9.5	3.2	84.8	137										71
						18	female	2020-10-08	2020-11-08	ASD	suli-saidsadq	student	shkar								5.5	2.2	0.2	3.1	11.9	3.89	89.4	243
						68	female	2020-10-08	14/8/2020	CABG	suli		shkar	Coronary Angio							8.6	3.7	0.3		13.7	4.95	83.4	189
						45	male	2020-08-08	2020-12-08	CABG+server MR	suli	employee	shkar	Coronary Angio							9	3.3	0.5	5.2	15	4.71	93.2	141
						70	female	2020-09-08	13/8/2020	CABG	halabjai shahid		shkar	Coronary Angio							2.2	2.3	0.1	6.3	27.7	4.14	84	208						0.77	120	1.2
						40	female	13/8/2020	18/8/2020	server AR	saidsadq	house wife	shkar								11.3	3.5	1.4	6.4	10	3.39	85.5	243
						50	male	2020-12-08	16/8/2020	CABG	suli	bussines	shkar	Coronary Angio	199						11.4	1.5	0.4	9.5	10.2	3.56	81.5	158
						1.5	male	2020-12-08	15/8/2020	PDA	suli		dyar								9.6	1.9	0.4	7.3	11.5	4.38	78.5	258										23
						2.8	male	17/8/2020	19/8/2020	VSD			dyar								13.8	3.3	1.6	8.9	12	4.26	79.8											30
						45	female	2020-11-08	17/8/2020	MVR	dyala		dler								10	2.3	0.7	7	11.6	4.55	77.4	143
						66	male	18/8/2020	20/3/2020	CABG	rumada				80	1.1	35				9	2.5	1.6	4.9	13.4	4.77	88.1	220						4	16.3	3.9
						59	male	2020-09-08	13/8/2020	CABG	penjwen		dler	Coronary Angio							14.8	3.5	2.5	8.8	1.4	3.87	86.2	157						1.27	103.51	0.79
						68	female	2020-08-08	2020-11-08	CABG	sargalu		dler	Coronary Angio	230	1.01	63.6				7.8	1.9	0.7	5.2	9.5	3.35	86.6	209						1.65	107	1.35
						47	male	2020-11-08	15/8/2020	CABG	darbandixan		darya	Coronary Angio	95	0.9	25				8.7	1.7	1.1	5.9	11.3	3.82	84	206
						68	male	15/8/2020	19/8/2020	CABG	karkuk		darya		133	1.1	47				15.1	1.9	2.4	10.8	10.3	3.45	83.9	123
						58	female	22/8/2020	26/8/2020	CABG	suli		darya	Coronary Angio	122	0.7	30				11	1.9	0.7	9.3	10.9	3.57	89.2	209										38
						2.2	male	19/8/2020	25/8/2020	TOF	karkuk		dyar								17.6	6.1	1.1	10.4	11.5	4.06	84.7	93
						70	male	26/8/2020	29/8/2020	CABG	halabja	retired	dler	Coronary Angio							17.9	3.7	3.1	11.1	9.8	3.42	83.9	210
						52	female	22/8/2020	26/8/2020	CABG	suli-hawari taza		shkar	Coronary Angio&PCI	220						16	2.1	0.5	13.4	9.6	3.33	80.8	243						1.7	127	4.3		49
						67	female	25/8/2020	28/8/2020	CABG			shkar								9.1	1.6	0.8	6.7	12.1	4.35	83.2	211
						29	female	26/8/2020	29/8/2020	ASD	halabja	teacher	shkar		89	0.8	25				10	2	0.3	7.7	10.3	3.38	86.5	210
						60	male	24/8/2020	29/8/2020	server AR	suli	bussines	shkar	Coronary Angio							9.1	1.4	0.6	7.1	10.1	3.2	88.9	148
						53	male	23/8/2020	28/8/2020	CABG+AVR	kirkuk		shkar	Coronary Angiography							11.6	2.2	1.7	7.7	10.5	3.91	78.7	137
						50	female	17/11/2020	21/11/2020	AVR	hallabjay taza		darya	PCI	141	0.9	29				10.2	1.1	1.1	8	9.4	3.77	74.1	135
						48	male	14/11/2020	18/11/20020	AVR	kalar	bussines	darya		116	1.2	32				10.9	2.8	1.6	6.5	10.6	4.86	66.1	160
						63	female	18/7/2020	22/7/2020	CABG	suli	house wife	darya	Coronary Angio&PCI	483	0.5	21				7.7	2.8	0.3	4.6	13.7	4.64	88.5	330										32
						70	male	2020-07-07		CABG			darya	Coronary Angio	125	0.9	30				9	1.9	1.5	5.6	10.9	3.43	95.1	143
						50	male	2020-05-07	2020-11-07	CABG	suli-gulla bax	bussines	darya	Coronary Angio							9.5	2.2	1.5	5.8	11	3.88	85.1	218
						50	male	16/7/2020	20/7/2020	CABG	suli-tavga	unemploee	dler	Coronary Angio	187	1.7	52				10	2.3	1.1	6.6	10.1	3.2	93.1	312
						43	female	2020-11-07	14/7/2020	ASD	said sayaq		dler		174	0.72	29				7.1	2.4	0.5	4.2	11.4	4.45	80.4	252
						68	female	2020-07-07	2020-11-07	CABG	halabjay taza		dler	Coronary Angio	242						8.3	2	0.5		12.1	4.37	78.7	307						4.09	15.58	3.27
						45	male	25/7/2020	29/7/2020	DVR	penjwen	bussines	darya	Coronary Angio	109	1.1	45				21.5	3.3	3.3	14.9	12.6	4.14	87.9	135
						63	female	23/7/2020	27/7/2020	server MR	suli		shkar	Coronary Angio	200						18.3	3.4	0.9	14	11.9	3.88	90.2	202
						69	female	25/7/2020	30/7/2020	CABG	suli		shkar		115	0.89	31				21.9	4.9	1.6	15.7	10.5	3.56	88.6	131
						75	female	26/7/2020	30/7/2020	CABG	suli		shkar	Coronary Angio		0.8	71				16.6	2.3	0.9	13.4	13.1	4.35	75.6	161								0.608
						47	male	27/7/2020	30/7/2020	AVR	hallabjay taza		shkar	Coronary Angio&PCI							8.1	0.9	1.1	6.1	10	3.75	78.6	122
						10	male	2020-08-07	2020-11-07	ASD	suli-dukan		dyar		111.9	0.43	20.2				11.1	2.2	0.7	8.2	10.1	3.68	78.9	264								31
						11	female	2020-04-07	2020-08-07	COA	suli		dyar		100	0.62	29.1				13.3	2.4	0.8	10.1	9.9	3.46	84.5											21
						2.6	female	15/7/2020	19/7/2020	TOF	rania		dyar		85.8	0.43	19.8				7.7	4.6	0.6	2.5	13.3	5.18	77.3	225
						8	female	25/7/2020	2020-05-10	VSD	suli		dyar		90	0.25	22				9.5	3.6	1.2	4.7	10.9	3.6	86.8	122						2.93	113.8
						4	male	27/7/2020	29/7/2020	ASD	suli		dyar		92.4	0.35	23.5				7.1	4.8	0.6	1.7	12.2	5.21	73.5	292
						66	male	15/7/2020	22/7/2020	CABG +server AS	peramagrun		shkar								9.7	2.6	1.9	5.2	12.2	4.19	89.1	120
						67	male	18/7/2020	22/7/2020	MVR	suli		shkar	Coronary Angio	90	0.9	32				23.7	5.1	5.2	13.4	9.3	3.08	88	146
						55	female	2020-04-07	2020-10-07	CABG	saidsadq		shkar	Coronary Angio	130						10.4	2.2	0.9	7.3	3.73	10.6	87.5	257
						30	male	13/7/2020	16/7/2020	VSD	xanaqin		shkar		87	0.9	28				18.7	1.8	0.5	16.4	12.2	4.52	80.5	167										40
						70	male	13/7/2020	16/7/2020	CABG	qaladze		shkar	Coronary Angio		1.51	71.8				20	2.4	0.6	17	10.5	3.7	81.7	142
						35	male	2020-11-07	15/7/2020	server MS+TR+PHTN	suli	bussines	shkar								7.2	2.4	0.9	3.9	15.4	5.29	90.3	280
						67	male	2020-09-07	13/7/2020	CABG	suli		shkar	Coronary Angio							13.1	2.2	2.4	8.5	10.4	3.18	97.6	241										37
						60	female	2020-05-07	2020-10-07	serverms+mr	suli		shkar								14.5	1.9	1.4	11.2	12.1	4.21	85.9
						3.5	female	2020-03-06	2020-06-06	TOF	kalar		dyar		85.9	0.42	25.2				18.3	5.4	1.5	11.4	10.1	3.52	86.3	151						3.15	123.3	2.31
						65	male	31/5/2020	2020-05-06	SERVER MR	hallabjay taza		dler	Coronary Angio							13.8	2	1.6	10.2	11.5	4.02	87.5	128
						66	male	2020-06-06	2020-10-06	CABG+MVR	rania		dler	Coronary Angio							9.5	1.3	1.2	7	12.2	4.02	90.7	241
						61	male	30/5/2020	2020-03-06	CABG	suli	bussines	darya	Coronary Angio	102	0.8					9.5	2.5	1.2	5.8	12	4.04	87.5	223
						66	male	2020-03-06	2020-07-06	AVR	suli		shkar	Coronary Angio							8.3	2	1	5.3	9.6	3.41	83
						56	male	29/5/2020	2020-01-06	CABG	suli	bussines	shkar	Coronary Angio	112	0.9	27				10.7	2.3	1.6	6.8	10	3.27	88.3							2.01	104.8	0.913
						52	female	2020-06-06	2020-10-06	CABG	chamchamal		shkar								10.6	1.7	1.4	7.5	10.9	3.91	83.4	237
						2	female	13/6/2020	15/6/2020	VSD	chamchamal		dyar								12.5	5.2	0.9	6.6	12.8	4.63	81.2	166										11
						2.3	male	17/6/2020	20/6/2020	TOF	hewler		dyar		111.6	0.42	21.5				17.9	6.1	2.2	9.2	12.6	4.51	85.5	98
						67	female	18/6/2020	23/6/2020	CABG	suli-penjwen		shkar								11.1	1.7	1.2	8.2	9.1	3.66	75	257										20
						44	male	20/6/2020	23/6/2020	CABG	suli	bussines	shkar	Coronary Angio&PCI	90	0.9	27				10.1	3.8	0.7	5.6	16.3	5.79	87.5	253
						50	female	17/6/2020	20/6/2020	CABG	suli		shkar	Coronary Angio							11	1.2	0.7	9.1	10.9	3.76	84.7	284
						72	male	13/6/2020	17/6/2020	CABG			shkar			1.38	40.2				14.4	2	1.7	10.7	11	3.73	83.2											21
						68	male	15/6/2020	19/6/2020	CABG	suli		shkar	Coronary Angio							16.2	1.8	0.7	13.7	10.9	3.57	89.4	189										15
						27	male	14/6/2020	17/6/2020	ASD	kirkuk		dler		159						10	2.6	0.6	0.9	11.5	3.55	92	174
						56	female	20/6/2020	23/6/2020	CABG	suli-kareza wshk	house wife	dler	Coronary Angio							13.3	1.6	0.6	11.1	10.5	3.57	88.2	228
						71	male	16/6/2020	20/6/2020	CABG+MR	suli	retired	dler	Coronary Angio							16.4	1.8	0.6	14	12.8	4.3	90	133
						14	male	15/6/2020	20/6/2020	ASD	qaladze	student	darya		91	0.5	28				11.8	2	9	8.9	11.8	4.28	80.8	259
						66	male	16/6/2020	20/6/2020	CABG	said sayaq		darya	Coronary Angio	165	0.6	77				21.2	3.7	1	16.5	10.7	3.78	84.8	409
Age	Gender	In Date	Pass Date	time pass	Adress	work	complain	DR.	Troponin I Test	Creatine(mg/dl)	Urea(mg/dl)	S. Na+ (mmol/L)	S.K+ (mmol/L)	WBC (10^9/L)	LYM(10^9/L)	MID(10^9/L)	GRA(10^9/L)	HGB(g/dl)	RBC(10^12/L)	MCV(fl)	PLT(10^9/l)		Amylase(U/L)	S.Lopase(U/L)	CRP	smoker	T3(nmol/L)	T4(nmol/L)	TSH(ng/ml)	Procedure	ESR(mm/ht.	D-dimer
60	Female	28-03-2021	29-03-2021	07:30:00	Kalar	HouseWife		Mahir
68	Female	21-3-2021	21-03-2021	23:35:00	Garmyan		SOB,Fever,Chest tightness	Hisen	0.01	3	77	137	5.2
70	Male	22/3/2021	29-03-2021	12:35:00	Suli-Sarchnar	jobless				4.5	229	135.8	5.99	5.2	0.4	0.1	4.7	9.5	4.3	69.7	19		86	147
55	Female	2021-03-03	2021-07-03	22:15:00	Kerkuk	jobless	SOB	Dana	0.01	2.5	105.4	139	5.8	9.7	1.3	0.5	7.9	7.8	2.52	103.2	405				48.11
50	Male	2021-09-03	2021-10-03	03:20:00	Kerkuk	jobless		Dana Hama																		no
	Male	2021-05-03	2021-05-03	17:30:00	Xanaqin		CentralChestpain,sweating nausea	Farman	>25	1.7	46	140	4	12.8	1.2	0.4	11.2	10.3	3.57	96.3	71				5.03
90	Male	15/3/2021	23/3/2021	12:40:00	Arbat		SOB,Chestpain	Kawa	0.7	0.8	48.7	144.1	3.78														3.6	152.6	0.006
68	Female	20/3/2021	27/3/2021	11:15:00	Suli-MajidBag		Sob,Chest tightness	Tarq	5.9	1.8	159	126	5.7	11.1	0.9	2.5	7.7	12.3	4.12	90.5	223
67	Female	2021-11-03	2021-11-03	11:20:00	Suli-Sarkarez	Housewife		Hemn																						Coronary Angio&PCI
60	Male	26/3/2021	27/3/2021	16:10:00	Halabja	Jobless	SoB,	Farman	13.79					14.79	5.3	3.1	6.3	20.3	6.82	88.1	289					yes
57	Female	2021-06-03	2021-08-03	05:30:00				dlawar		0.75	38.9	141.4	4.16	16.4	1.3	0.5	14.6	13.2	5.03	78	287									Coronary Angio&PCI
88	Female	13/3/2021	15/3/2021	01:45:00	Sarkapkan	HouseWife	SoB,	Hemn	4.3	0.8	63
74	Female	17/3/2021	25/3/2021	08:20:00	Kaneskan	HouseWife	Pale,Swating,cold	Farman	9.5	0.54	44.3	158.1	5	23.4	1.5	0.5	21.4	11	4.36	76.1	295				97.82						70	4480
56	Female	16/3/2021	20/3/2021	19:40:00	Sulaimany	HouseWife	Pale,Sweating	Jalal		4.14	134.8	129	4.3	14.9	0.9	0.3	13.7	12.4	4.13	91.1	163
81	Female	28/2/2021	2021-05-03	12:00:00	Hawler		SoB, Weakness	Mahir		3.24	232.7	164	3.2	18.1	1.5	0.5	16.1	13		87.7	319				165.01
54	Male	2021-12-03	13/3/2021	01:15:00	DuzXwrmato		CentralChestpain,sweating nausea,SoB	Mahir	3.64	1.6	56	132	5.9	11.5	1	0.7	9.8	13	5.3	85.5	361
60	Male	21/3/2021	21/3/2021	1:45Am	EbrahimAhmad	kasb	SoB, Cough, Sweating,Chest tightness,weakness	Tariq		0.88	36.4	137.4	4.11	15.4	2.7	0.7	12	14.1	4.7	89.5	225				23.76							1.78
74	Female	28/2/2021	2021-02-03	05:30:00	Suli-Aawal		Upper abdominal pain,vomiting,nausea	Mahir		2.6	95.7	130	6	9.2	0.9	0.3	8	8.9	3.68	78.2	102			19.78
68	Male	2021-03-03	2021-03-03	07:45:00	Kerkuk		SoB	Kawa
54	Male	2021-11-02	2021-12-02	22:50:00			CentralChestpain,sweating nausea,SoB	Tariq																						Coronary Angio&PCI
70	Female	2021-02-02	2021-07-02	20:30:00	Kerkuk		SoB,	Kawa	0.1	1.79	115.1	132.7	4.99	12.3	1.4	0.3	5.9	9.6	3.48	86.7	144		21	24
58	Female	2021-09-02	13/2/2021	07:20:00	Raparen	HouseWife		Jalal		0.64	34.4	140.8	5.1	7.7	1.9	0.4	5.4	12.1	4.01	90.1	364
67	Male	23/2/2021		22:00:00		Retierd	C	Dler		1	48			5.9	1.7	0.5	3.7	12.5	4.89	78.5	130									Coronary Angio
58	Female	14/2/2021	16/02/2021	08:20:00	Raparen		SOB,Chestpain	Hisen	0.1	1.36	68.4	145.3	4.9	8.5	1.3	0.3	6.9	13.3	5.09	83.7	227
27	Female	2021-02-02	4//2/2021	18:15:00	Raparen	HouseWife	Gastric pain.SoB,nausea,Fatigue	Dlawar	2.1	0.48	21	124.4	5.04	23.5	3.7	1.1	18.7	12.4	3.86	84.7	489		43
80	Male	23/2/2021	24/2/2021	12:45:00	Sulaimany		chestpain nausea	Jalal	>25	2.69	75.8	138.2	5.37	20.2	3.4		14.6	12.9	4.47	86.3	215				98.04							1300
55	Male	2021-02-02	2021-03-02	17:25:00	Sulaimany		SoB, chestpain nausea	Jalal		102	42			14.3	1.7	0.5	12.1	15.9	5.61	84.6	262				112
91	Male	24/2/2021	27/2/2021	08:10:00	Sulaimany		CentralChestpain,SoB	Farman		2.4	145	134	3.7	5.1	1.3	0.3	3.5	10.3	3.66	88.4105	105
60	Female	2021-06-02	22/2/2021	08:20:00	Suli-Azadi	HouseWife	SoB,Vomiting,Nausea	Dana		1.5	94	130	4.9	11.2	2.6	0.7	7.9	10.7	4.04	82	170
80	Female	2021-11-02	14/2/2021	19:00:00	Sulaimany		SOB,Chestpain	Tariq		1.79	94.9	131	5.24	13	1.5	0.4	11.1	10.6	3.55	90.9	264
16	Male	23/2/2021	28/2/2021	06:00:00	Suli-kanispika	worker		Jalal		0.54	18.7	140.1	2.26	8.9	1	0.3	7.6	11.9	3.2	83.5	263
69	Male	2021-07-02	2021-11-02	13:50:00	Suli-Farmanbaran	retierd	Chestpain,sweating,nausea	Hisen	8.65	2.6	110	141.8	5.67	12.3	0.5	0.3	11.5	10.7	3.41	102.4	150
66	Male	16/2/2021	16/2/2021	22:15:00	Halabja		Chestpain,SoB,vomiting	Jalal	0.1	1.4	41	135	6.2	12.3	0.8	0.4	11.1	13.9	4.89	93.5	160		55	18.6	63.5
71	Male	18/2/2021	23/2/2021	12:20:00	Kerkuk		SoB	Tariq		2.8	178	127.2	6.25	22.2	1.5	0.5	20.4	17	6.36	88.7	94
76	Female	13/2/2021	16/2/2021	11:45:00	Suli-Shakraka		Weakness, vomiting	Hisen		4.59	214.7	132.2	6.08	7.38	1.44	0.22		12.2	4.37	82.8	262				247.38
72	Male	17/2/2021	17/2/2021	05:40:00	Suli-Kaniba		SoB	Jalal	0.1
71	Male	27/2/2021	28/2/2021	03:00:00	Kerkuk		chestpain,vomiting,headache	Hisen	0.8	1.5	49	137	4.3	9.5	1.2	0.4	7.9	12.5	4.46	90	204
22	Female	23/2/2021	23/2/2021	06:45:00	Suli-Twimalik	student	Fatigue	Kawa		0.15	24.3	144	3.5	2.8	0.5	0.3	2	8.9	3.17	87.9	168				72.59
64	Male	18/4/2021	22/4/2021		Kalar	worker		Hemn																						PCI
63	Male	2021-11-04	2021-11-04	16:30:00			SoB,Sleepy	Jalal		2.35	169	144.1	4.14	8.2	1.2	0.3	6.7	9.2	3.09	87.8	141
94	Male	2021-11-04	2021-11-04	09:00:00	Suli-SharySpy			Jalal	1.37
80	Male	2021-11-04				Jobless	Chestpain,nausea,sweating,SoB
74	Female	2021-03-04			Suli-Azmar		Chestpain,nausea,sweating,SoB	Hisen	25	1.1	75.7	142.9	4.64
85	Male	2021-10-04	2021-10-04	18:20:00	Ranya		SoB, dry caugh	Jalal
75	Male	2021-07-04	2021-08-04	04:50:00	Penjwin	worker	chestpain	jalal		3.4	133.5	135.5	4.96	15.7	1.3	1.8	12.6	13.8	5.02	80.1	150						1.44	103.3	3.27
62	Male	2021-10-04				jobless		Shkar		1.5	48	134	5	16.7	1.9	0.6	14.2	12.7	6.72	62	263						1.18	7.7	1.45
74	Male	13/4/2021	14/4/2021	03:30:00	Suli-shakraka	Jobless	SoB, chestpain,dyspneriz	Hisen		2.46	104			66	7.3	0.7	46	10.6	3.41	91.3	152
85	Female	16/4/2021	17/4/2021	21:45:00	Darbandyxan	HouseWife	Gastric pain, caugh, SoB	Hemn		3.3	139	138.1	7.76	12	1.2	2	8.8	12.7	4.39	89	269.1
82	female	2021-05-04	15/4/2021	12:45:00			EPgastricPain	Dana		0.27	46	145.9	3.25	7.7	1.1	0.4	6.2	12.6	4.35	93.9	170
80	Male	15/4/2021	16/4/2021	19:00:00	Qaradax			Hemn		2.9	102	135.6	5.5	18.7	2.2	0.7	15.8	12.3	4.57	84.8	214
80	Female	2021-02-04	2021-06-04	09:45:00	Mamostayan		SoB,	Dana		1.3	47.4	142.8	4.3	5.9	0.6	0.3	5	14.7	5.04	92	162
83	Male	21/4/2021	21/4/2021	10:57PM	Chamchamal		CentralChestpain,SoB, sweating	Farman	0.53	2.14	77.3	147.7	4.73	12.1	1.6	0.6	9.9	12.8	4.45	88.2	198						1.9	116.8	0.93
75	Male	24/4/2021	25/4/2021	10:10AM	Chwarqwrna		Falling, vomitting,dizziness	Dana		1.84	52			11.7	1.9	0.5	9.3	12.3	4.35	89.9	170									Coronary angio&PCI
84	Female	28/4/2021	28/4/2021	23:20:00	Suli-Majidbag		Chestpain,	Dana
89	Female	27/4/2021	27/4/2021	00:10:00	Suli-Malkandy		Epigastric pain, sweating, nausea	Kawa	1.98	2.3	86.9	139.9	5.15	13.2	1.3	0.6	11.3	8.2	2.99	85.7	306
80	Female	2021-07-04	2021-07-04	23:00:00	Suli-Azadi		EPgastricPain, Palpitation	Farman
55	Female	2021-01-04				HouseWife
83	Female	21/3/2021	2021-09-04	04:30:00	Chamchamal		CentralChestpain to shoulders,vomiting	Mahir	2.2	2.32	153.5	136	3.1	14.9	1	0.2	13.7	10.3	5.2	62.9	138		128	99.1	29.6							4043
65	Male	2021-12-01	14/1/2021	10:15:00	Samarah			Hisen		2	76	136	6.1	18.1	1.9	0.2	10.7	7.1	3.09	76.4	146
78	Female	28/1/2021	28/1/2021	22:00:00	Wuluba	HouseWife	chestpain	Dana	0.138	1.5	44	140	6.2	10.8	0.7	1.4	8.7	13	4.62	86.5	153
72	Female	27/1/2021	27/01/2021	05:30:00	Maladawd	HouseWife	vomiting	Farman	0.16	2.38	168.9	139.4	7.09	8.5	1.3	0.3	6.9	13.6	5.34	83.2	165
73	Male	2021-02-01	2021-02-01	18:45:00			tightness	Dlawar																		yes
73	Male	2021-02-01	2021-02-01	01:10:00	EbrahimPasha	Retierd	Dizziness, vomitting	Hemn
60	Male	2021-01-01	2021-01-01	22:30:00	Sharazur		Chestpain,backpain,sweating,vomiting	Hemn	>25	1.6	60
64	Male	2021-05-01	2021-05-01	20:15:00	Penjwin		Chestpain, nausea	Sirwan				136.6	5.18	11.6	1.1	0.6		15.4	5.38	87.2	218						2.2	111.6	0.59
70	Female	2021-12-01	13/1/2021	02:20:00	Halabja taza		Chestpain,tightness	Jalal	0	0.4	25	140	3.8	13.6	3.6	0.9	9.1	13.8	4.82	92.2	417
55	Male	2021-12-01	2021-12-01	21:00:00	Kalar		CentralChestpain	Jalal		0.8	29	135	3.8	12.3	4.3	0.4	7.6	13.9	4.91	87.6	474									Coronary Angio
52	Female	2021-07-01	2021-07-01	23:05:00	Bazyan	HouseWife	SoB,	Tariq		1	34			11.1	1.5	1.5	8.1	17	6.03	89.9	126
67	Female	2021-08-01	2021-09-01	16:30:00	Suli-Rzgary	HouseWife	Chestpain, SoB,sweating	Tariq	2.96	3.8	136	137	5	19.8	2.2	1.1	16.5	12.5	4.18	92.7	254
80	Male	2021-10-01	2021-12-01	11:31:00			Sweating	Mahir	0	2.2	85	141	4.2	18.2	2.8	0.6	14.8	16.5	6.03	87.4	196
85	Female	22/1/2021	23/1/2021	12:00:00	Suli-Eskan		SoB,							13.5	2.6	0.3	10.6	14.8	6.19	77.4	261
48	Male	25/1/2021	26/1/2021	04:20:00	chraxan	Jobless		Tariq		1.3	50	136	5.2	14.5	2.2	0.5	11.8	14.5	5.6	79.6	472
88	Female	19/1/2021	19/1/2021	14:15:00	Kalar	HouseWife	autoconfusion	Jalal		1.8	100	138.6	5.13	22.2	2.1	1.4	18.7	14.6	5.13	92.5	189
78	Female	14/1/2021	14/1/2021	22:30:00	Goizha		Weakness, consciousness	Farman	117.5	1.55	84.6	145	5.19	10.5	1.7	1.9	6.9	9.8	3.36	94.5	484
53	Male	2020-01-12	2020-02-12	02:15:00	Karezawshk	worker	SoB	Kawa		1.8	73	141	7	5.3	1.2	0.3	3.8	11.9	4.19	87.3	312
70	Female	2020-01-12	2020-02-12	04:00:00	Koya			Kawa		1.97	82.4	141.6	8.09	7.2	0.7	0.3	6.2	8	3.28	78.5	259
63		14/12/2020	15/12/2020	18:20:00	Baxtryary		SoB,	Kawa	0.522	1.3	36	141	3.7	9.4	1.3	0.4	7.7	15.1	4.85	95	111				5.53
70	Male	28/12/2020	29/12/2020	21:35:00	Kalar	retierd	SoB, vomitting	Kawa		2.3	69	135	4.5	7.3	1.1	0.2	6	19.2	6.92	85.7	149				147.35							1483
87	Male	28/12/2020	28/12/2020	15:45:00	Kalar			Kawa		1.8	34	146	4	15.1	5.8	0.5	8.8	14.7	5.16	92	132
84	Female	2020-03-12	2020-06-12	23:52:00	Suli-Baxtyary		SoB	Tariq		2.1	93	133.6	4.95	24.7	6.1	1.4	17.2	10.1	4.82	65.8	166				12.4
50	Female	2020-03-12	2020-03-12	21:30:00	Suli-Azadi		vomitting sweating,lossof vision	Tariq		1.5	31	136	4.2	18.1	2.1	0.8	15.2	12.6	4.33	89.6	286
73	Male	26/12/2020	28/12/2020	23:15:00			chestpain	Hisen		1.7	56	139.5	5.7	13.3	2.1	0.9	10.3	9.1	4.49	65.5	351
2	Male		19/11/2020	21:00:00	Suli-Zerinok			Dyar						10.3	2.7	0.6	7	13.7	5.11	81	165
65	Male	20/11/2020	20/11/2020	12:35:00	Halabja		Conciousness	Sarkawt
52		20/11/2020	21/11/2020	13:25:00	Chamchamal		Conciousness	Sarkawt		2.2	135	125	5.5	19.5	1.3	0.6	17.6	9.7	4.11	71.5	240
58	Male	2020-07-11	2020-09-11		Kfry	worker				0.59				17.5	2.5	2.6	12.4	12.3	4.3	89.9	194	yes			190							2205
66	Male	2020-12-11	13/11/2020	15:20:00	Suli-Chwarchra		Abdominal pain ,Sob,Sweating	Farman	1.9	1.94	89.2	135	5.2	12.8	1.2	0.4	11.2	7.7	2.63	87.1	9191
49	Male	2020-02-11	2020-05-11	08:30:00			chestpain	Dana		11.87	209.1	140.6	5.7	12	1.4	0.4	10.2	5.4	2.54	63.4	344										105
83	Male	2020-06-11	2020-07-11	17:40:00	Suli-Ashty			Asan	0.144	1.1	39	143	4.5	17.8	1.5	1.5	11.1	15.3	5.12	87.7	114				0.15						4	6731
90	Male	3/11/1010	2020-05-11	10:30:00	Chamchamal		Chestpain,sweating,vomiting	Jalal		3.03	133.8	144.7	5.59	17.5	1.3	0.3	15.9	14	4.88	92.5	208
40	Male	14/11/2020			Suli-Rzgary	worker	Chestpain,backpain,sweating,vomiting			2.1	45	144	3.2	11.5	2.3	0.4	8.8	16.2	5.5	83.1	52	yes
80	Male	25/11/2020	25/11/2020	12:50:00	Qaradax		SoB,	Jalal	0.446	3.22	167.2	142.5	6.03	11.5	0.7	0.3	10.5	13.7	4.62	92.5	185
68	Female	26/10/2020	27/10/2020	22:15:00	Ranya	HouseWife	Chestpain,		17.56	0.9	34	140	4	13.2	2.6	0.8	9.8	10.5	3.48	85.5	242
56	Male	17/10/2020	28/10/2020	21:00:00				Hemn		4.67	180.9	139.4	6.32	7	1	0.3	5.7	9.9	3.14	93.6	285				40.5
85	Male	31/10/2020	2020-04-11	04:45:00	Zarayan		infected pacemaker	Sarkawt		2.57	170.9	136.5	3.9	9.1	1	0.7	5.5	11.8	3.48	97.2	168				140.3						25
87	Male	31/10/2020	2020-01-11	04:00:00	Suli-Kaniaskan			Mahir
50	Female	18/10.2020	18/10/2020	23:45:00	Saidsadq	HouseWife	Abdominalpain	Mahir	11.35	0.64	28.4	143.9	4.47	20	1.2	0.6	18.2	14.6	5.08	85.4	324				75
84	Female	30/10/2020	31/10/2020	15:30:00	Suli-Azadi	Housewife	SoB, shoulderpain,nausea	Dana		0.8	67	135	4	14.3	2.4	0.7		12.4	4.06	88.1	235									PCI
20	Female	2020-10-10	13/10/2020	15:00:00	Arbat		SoB,	Dana		0.8	35	136.3	5.21	9.9	1.6	1	7.3	8.5	4.4	64.2	271
69	Female	15/10/2020	17/10/2020	11:30:00	Suli-Ashty			Farman		1.4	277	147.9	6.07	13.2	1.5	3.6	11.2	15.5	4.91	96.6	418
93	Female	23/10/2020	23/10/2020	09:50:00	Chwarqwrna	Housewife	CentralChestpain, cough,fever	Tariq	>25
54	Male	15/10/2020	15/10/2020	21:20:00	Ranya		Unconscious,	Dana		0.9	26	143	4.2	8.9	6.4	0.7	1.8	14.1	4.71	95.2	202
		21/10/2020	21/10/2020	09:30:00		worker		Farman	33.07	1.36	36.8	142.7	3.46	17.4	6.4	0.8	10.2	14	5.13	86.3	178				37.32							9050
85	Male	18/9/2020	18/9/2020	14:50:00	Suli-Sarshaqam		SOB,Chestpain	Sarkawt		3.2	117	126	6.3	9.9	0.7	0.8	8.4	9.2	4.12	70.6	291
36	Female	19/9/2020	20/9/2020		Arbat		SoB	Mahir		1	54	127	6.8	6.3	1.6	0.4	4.3	13.3	5.05	80.7	276
83	Male	21/9/2020	23/9/2020	04:30:00	Suli-Rzgary		SoB	Kawa	0.17	1.7	99.1	149	4.63	6.6	0.6	0.4	5.6	15	5.27	89.1	85				96.35
57	Male	2020-11-09	19/0/2020	00:30:00	Suli-Baxtyary	Jobless	Pale,SoB	Kawa		1.05	66.5	124	5.04	10.4	1.2	0.6	8.6	14.1	4.17	112.7	69				113.8		1.77	20.76	0.46		2
77	Male	20/9/2020	20/9/2020		Kalar	Retierd
61	Female	13/9/2020	14/9/2020	17:00:00	Suli-Ablax		chestpain	Asan		0.5	33	140.8	4.36	8.1	0.8	0.3	7	15.3	5.36	86.4	262
64	Male	2020-05-09	2020-05-09	03:40:00	Suli-Twimalik	worker	SoB	Dana		4.4	149	137	4	14.1	0.9	0.4	12.8	12.7	5.24	70.9	153
63	Male	2020-01-09	2020-04-09	15:40:00	Kerkuk			Kawa	1.61	0.83	43.3	137.2	4.05	16.7	1.2	0.3	15.2	9.5	3.53	80.2	359
31	Male	18/8/2020	19/8/2020	06:15:00	Kanipanka	worker		Kawa		2.25	67.2	128	5.44	25.9	3.2	3.4	19.3	18.1	8.17	77.8	243				92.16
95	Female	14/8/2020	14/8/2020	05:45:00	Suli-Farmanbaran	HouseWife	SoB	Dana		1.7	65	130	5.8	22.3	2	0.9	86.9	11.4	4.05	89.3	148
52	Female	2020-08-08	2020-09-08	12:15:00	Kalar		Abdominalpain			1.72				14.9	3.3	1.2	10.4	11.4	4.33	83.9	310
70	Female	2020-05-08	2020-07-08	14:00:00	Suli		SoB	Farman	>25	3.5	161	135	5.1	16.4	1.2	2.3	12.8	12.1	3.37	106.8	242				357.5
63	Male	26/8/2020	28/8/2020	09:15:00	Kfry		Epigastric pain, sweating, nausea	Farman		4.8	281.1	130	4.9	13.5	1.4	0.8	11.3	10.8	4.75	69.6	73
78	Male	25/8/2020			Suli-Baranan			Jalal		1.6	42	141	3.6	35.7	2.4	2.6	30.7	10.5	3.27	89.3	300
82	Male	25/8/2020	26/8/2020	12:30:00	Suli-Shexan		chestpain	Jalal		2.41	71	134.9	5	13.3	1.2	0.5	11.6	13	3.74	104.1	158					yes
75	Female	23/8/2020	23/8/2020	12:20:00	Suli-Alinajy		SoB, cough, Sweating,Chest tightness,weakness	Dana		1.65	113.2	143	2.29	33	4.8	1	27.2	12	4.29	83.2	448				132.74							5000
75	Male	24/8/2020	25/8/2020	12:40:00		builder	SoB, Palpitations, sweating,	Kawa		0.9	30			6.1	2.1	0.3	3.7	14.1	5.19	82.3	353						1.8	125	1.2
69	Male	25/7/2020	26/7/2020	01:10:00	Ranya			Sarkawt		4	336	134.7	7.63	22.1	3.1	1.4	17.6	12.6	4.33	94.2	256
65	Female	16/7/2020	19/7/2020	10:30:00	Suli-Sarchnar		SOB,Chestpain	Tariq	0.38	0.95	27.8	138.1	4.95	7	0.8	0.4	5.8	12.6	4.51	87.5	210
70	Male	29/7/2020	30/7/2020	07:50:00	Piramagrun			Farman
57	Male	2020-10-07			Bazyan									13.6	2.7	2	8.9	9.4	3.63	75.4	13.2
70	Female	2020-06-07	2020-07-07	12:30:00	suli-Sabunkaran		SoB			1.4	49.9	127	3.5	19.5	1.7	0.6	17.2	12.2	3.89	91.4	346
66	Male	2020-11-07
70	Female	15/6/2020	17/5/2020	06:42:00				Hisen		2.3	86	136	4.9	8.9	1	0.4	7.5	9.6	3.8	77.5	133
78	Female	2020-08-06	2020-10-06	04:30:00				Asan		1.9	60	143	5.1	5	1.9	0.4	2.7	13.7	4.58	92.8	112
38	Male	2020-05-06	2020-06-06	12:10:00	Kerkuk	worker	Sob,chestpain,sweating	Mahir		4.5	129	135	4.2	12.6	2.8	3.7	9.3	13.8	4.91	84.3	204
	Female	13/6/2020	13/6/2020	04:30:00	Suli-Ashti	HouseWife		Dana	1354					18.9	1.4	0.5	17	13.9	4.76	87	219
77	Female	2020-02-06	2020-03-06	04:30:00	Xanaqin					1.9	66	141.4	5.48	21.3	10.1	1.1	18.1	13.1	4.77	84.2	288
69	Female	27/5/2020	27/5/2020	16:00:00	Suli-Majidbag	HouseWife		Farman		2.1	42	142	3.6	21.7	3.1	0.7	17.9	14.4	4.88	93	164
93	Male	2020-07-05	2020-08-05	07:30:00				Kalar	0.15	2.2	78	132	4.99	17.2	1.2	0.6	15.6	15.4	4.68	96.8	124
78	Female	2020-08-05	2020-08-05	21:25:00	Suli-Zargata	HouseWife		Farman		1.7	52	136	6.4	13.3	2.7	1	9.6	13.6	4.67	86.4	189
69	Male	2020-09-05	2020-10-05	01:55:00	Xurmal					3.2	110	143	4.8	20.7	2.5	1.7	16.5	13.8	4.62	93	153
		21/5/2020	29/5/2020	21:00:00					5.09	2.4	34	131	4.6	19.9	3.2	0.7	16	14.6	5	86.8	164
70	Female	23/5/2020	23/5/2020	06:45:00	Gapelon	HouseWife	vomiting
49	Male	2020-04-05	2020-05-05	03:00:00	Sulaimany			Dana	>25	2.3	122	137	4.6	12.6	1.2	0.9	10.5	12.4	3.86	99.6	57
53	Male	2020-04-05	2020-12-05	06:00:00	Suli-Qularaisy					0.98	47.7	142.8	3.85	5.8	2.8	0.3	2.7	9.8	3.04	97.7	267
81	Male	2020-05-05	2020-06-05	00:15:00				Hisen		2.16	119.7	127	5.61	5.1	0.4	0.2	4.5	12	4.05	90.6	162
65	Male	29/5/2020	29/5/2020	10:30:00	Suli-Xayal			Kawa	0.366	1.5	66.8	143.5	4.79	10.8	2.6	0.6	7.6	16.7	5.77	92.8	158
50	Male	26/5/2020	2020-09-06	04:06:00	Saidsadq	Employee		Kawa		2.5	136	119	4.2	12.8	1.6	0.5	10.7	12.9	5.24	71	99
71	Male	25/5/2020	27/5/2020	12:30:00	Ranya			Jalal		2.8	82	137	5.4	11.2	25.6	0.7	7.7	14.8	5.41	84	168
32	Male	30/5/2020	31/5/2020	19:30:00				Hisen		1.1	25	143	4.1	9.9	3	0.9	6	17.5	5.93	85.4	162
80	Male	2020-02-04	2020-07-04	14:15:00	Ranya	HouseWife		Mahir	17.12	3.7	284	146	4	8.2	0.7	0.5	7	9.3	3.18	86.4	214
56	Male	2020-08-04	2020-09-04	18:25:00	Sulaimany	worker				2.1	82	140	3.1	17.2	1	0.5	15.7	15.5	5.14	85.9	311									Coronary angio&PCI
63	Female	27/4/2020	28/4/2020	09:00:00	Suli-Qularaisy			Kawa		0.9	62	149	4.6	7.1	0.4	0.1	6.6	12.5	4.52	85.5	226
50	Male	13/4/2020	13/4/2020	06:30:00	Kalar	worker		Dana	4.82					10.3	4.1	0.6	5.6	14.7	5.04	93.5	206
67	Female	2020-12-04	2020-12-04	20:30:00	Chamchamal			Dana	0.1	1.4	50			14.1	1.9	1.3	10.9	13.2	4.59	85.8	156
47	Female	20/4/2020	20/4/2020	04:30:00	Suli-Bakrajo	HouseWife		Dana	0.2	2.36	72.4	138	6.8	33.4	3.2	1	29.2	14.3	3.96	114.5	582
55	Male	2020-11-04	14/4/2020	03:45:00	Chamchamal	Jobless		Kawa		1.9	137	135	5	16.6	3.8	2	10.8	11.4	3.83	89.2	105
92	Male	21/4/2020	21/4/2020		Suli-Piramagrun			Jalal	2345	1.76	84			13.2	1.3	0.8	11.1	9.1	2.9	100.1	343											1.98
57	Male	27/4/2020	27/4/2020	00:45:00	Suli-Qularaysy			Kawa	0.834	1.5	34	146	4.7	13.7	12.8	0.4	11.6	14	4.73	85.4	225
56	Male	2020-03-03	2020-04-03	16:45:00	Kalar			Jalal		2.72	161.9	132.8	5.46	17	0.9	0.3	15.8	16	5.93	81.8	145
70	Female	19/3/2020	19/3/2020	18:00:00	Saidsadq		Chestpain,SoB	Kawa	0.1	1.2	51	142.1	5.58	16.7	1.4	0.8	14.5	12.7	4.19	90.7	264
67	Female	30/3/2020	2020-02-04	23:45:00	suli-shahidan	HouseWife		Dana		0.8	49	139.5	5.33	12.4	1.8	1.6	8.7	14	4.46	92.1	294
23	Male	24/3/2020	27/3/2020	22:55:00	Suli-Bakrajo		Sob,cough,chestpain	Hisen				136	4.8	14	1.3	0.6	12.1	15.4	5.6	95.3	105		19	10.1		Yes	5.03	24.09	2.37
81	Male	20/2/2020	25/2/2020	19:15:00				Dana		1.48	124.2	145	4.87	12.6	0.6	1	11	11	5.23	65.2	245				277.4						74
15	Female	22/2/2020	24/2/2020	15:10:00	Kalar		Feve,rigor,SoB,headache	Jalal		0.26	25	142.5	4.05	20.5	1.2	0.3	19	11.3	4.34	82.2	164				322.41
75	Male	23/2/2020	24/2/2020	14:25:00	Kalar			Jalal		0.85	43.3	148.2	4.55	17.6	1.6	0.5	15.5	13.5	4.37	92.6	223
67	Female	2020-12-02	14/2/2020	08:00:00	Suli-Shakraka			Farman		4.9	97	129.6	5.05	13.9	1	1.6	11.3	11.5	3.34	99.7	130
68	Female	14/2/2020	14/2/2020	15:00:00	Suli-Hajiawa	HouseWife	SoB,	Mahir		1	47			23.9	3.2	5	15.7	12.6	4.74	75.8	440
90	Male	15/2/2020	15/2/2020	23:30:00	Kalar	Jobless		Kawa		1.5	98.2	140	5.69	10	0.6	0.1	9.3	10.3	2.93	100.3	230
58	Male	2020-09-02	2020-10-02	23:30:00	Bazyan	Employee		Kawa		0.99	57.2	144.2	4.69	22.2	2	0.7	19.5	15.3	5.23	85.3	192
60	Female	2020-10-02	2020-11-02		Penjwin					0.9	31	145	3.3	30.6	1.9	1.7	27	17.7	6.07	84.7	289									Coronary angio&PCI
77	Male	2020-01-02	2020-02-02	23:00:00	Chamchamal	Jobless	SoB,	Jalal		2.6	155	147	7.5	8.9	0.9	0.9	7.1	15.6	5.25	97.8	64
87	Male	2020-07-02	2020-09-02	03:45:00	Suli-Askan			Mahir		2.54	132	132	4.9	7.6	1.2	0.5	5.9	12.8	4.17	86.4	165
78	Male	2020-06-02	2020-08-02	01:00:00	Suli-shahidan	worker		Mahir	12.1	1.2	59	141	4.7	7.5	2	0.6	4.9	6.3	2.82	69.3	154
90	Female	2020-01-02	2020-02-02	20:50:00	Suli-EbrahimAhmad	HouseWife		Jalal		3.17	108.7	135	6	18.8	1.3	0.3	17.2	14.4	4.88	85.8	572
72	Male	18/2/2020	19/2/2020	13:15:00	Suli-Farmanbaran	Retierd		Dana		3.9	117	136.2	4.53	16.9	2.1	1.4	13.4	11.5	3.45	96.8	298	YES,CABG
65	Female
54	Female	2020-07-02	2020-08-02			HouseWife		Dana		0.61	19.6			8.8	3.4	0.4	5	14.8	5.38	81.9	192									Coronary Angio&PCI
68	Female	2020-11-02	2020-12-02	03:40:00	Qaladze		Chestpain,SoB	Jalal		0.6	27			1.2	0.5	0.1	0.6	10.2	3.96	78.2	201
	Male	15/2/2020	16/2/2020	16:15:00				Jalal	0.214	2.23	57.7	140.6	5.81	11.9	2.3	0.6	9	12.5	4.84	81.7	121
50	Male	24/2/2020	24/2/2020	23:25:00	Zarayan			Kawa		2.6	34	142	3.4	17	2.6	1.7	12.7	13.9	4.84	84.3	243
53		25/2/2020	25/2/2020	11:15PM	Chamchamal			Jalal	0.1	0.96	28.4	144.5	4.75	12.6	0.5	0.6	11.5	14.4	5	85.4	203
90	Female	2020-01-02	2020-02-02	20:10:00	Suli-EbrahimAhmad	HouseWife		Jalal		3.17	108.7	135	6.04	18.8	1.3	0.3	17.2	14.4	4.88	85.8	572
72	Male	18/2/2020	19/2/2020	13:15:00	Suli-Farmanbaran	Retierd		Dana		3.9	117	136.2	4.53	16.9	2.1	1.4	13.4	11.5	3.45	96.8	298	YES CABG
60	Male	2020-05-01	2020-08-01	21:00:00	Kalar	worker		Kawa		1.67	65.6	142.4	3.87	19	2.5	0.7	15.8	12.4	3.88	89.1	526
69	Female	24/1/2020	2020-01-02	03:00:00	Sulaimany	HouseWife		Farman		1.5	46	140	4.05	8.8	2.3	0.6	5.8	13.5	4.31	84.7	213
63	Female	26/1/2020	26/1/2020	20:55:00	Suli-Raparen	HouseWife	SoB			1.1	26	142	4.1	9.9	1.9	0.8	7.2	12.6	4.4	84.4	476
45	Female	24/1/2020	25/1/2020	20:35:00	Suli-Hajyawa			Farman	<0.1	0.31	42.8	144.3	4.42	9.1	1.9	0.4	6.8	11.6
84	Male	28/1/2020	29/1/2020	17:30:00	Suli-Twimalik		soB	Aram	>25	1.94	79.5
78	Male	2020-04-01	2020-05-01	03:30:00	Suli-Shah.Sarchnar			Jalal		2.5	68	139.5	4.74	10.6	0.3	1.2	9.1	14.1	4.7	87.9	188
78	Female	2020-01-01	2020-04-01	08:10:00	Bazyan			Aram		4.9	200	137	5	9.9	1.2	0.6	8.1	12.5	4.79	76.6	122
73	Male	2020-06-01	28/1/2020	07:20:00	Sulaimany			Dana		2.9	91	141	3.7	5.6	1	0.5	4.1	16.8	5.1	102	139
50	Male	2020-11-01	2020-11-01	15:46:00	Chamchamal			Farman				145.5	4.73	18.6	2.3	0.6	15.7	15.5	5.68	87.8	103
65	Male	30/12/2019	30/12/2019		Kerkuk	worker		Farman		2.17	129.6	130.5	4.88	21.1	1.6	0.5	19	12.6	4.48	83.3	201				93.1						54
46	Male	2020-10-01	13/1/2020	09:10:00	Suli-Ashty
63	Female	21/1/2020	23/1/2020	09:05:00	Kalar	HouseWife		Aram		4	96			16.4	2.3	1.2	12.9	12.7	6.16	63.5	180
		25/1/2020	26/1/2020		Jalal			Jalal						12.2	2.8	0.7	8.7	13.2	5.01	85.1	259
87	Male	20/1/2020	20/1/2020	11:45:00	Dana	Jobless		Dana		1.71	127	143	4.2	4.1	1.7	0.2	2.2	10.2	3.68	93.6	79						1.4	156.2	1.4		26
