# Supplementary material for: Classification based on event in survival machine learning analysis of cardiovascular disease cohort
Source: BMC Cardiovasc Disord. 2023 Jun 20;23:310. doi: 10.1186/s12872-023-03328-2 (PMC10283173; doi:10.1186/s12872-023-03328-2)
Supplement: Supplementary file 2 — Additional File 2: All the Syntax used for running the application part. [file 12872_2023_3328_MOESM2_ESM.xlsx]

## Sheet: Sheet1
Phone	Name	Age	Gender	State	Pass date	In Date	Pass time	Adress	work	DR.	Operation type	Procedure	glucose	Creatine(mg/dl)	Urea(mg/dl)	Troponin I test	S. Na+ (mmol/L)	S.K+ (mmol/L)	WBC (10^9/L)	LYM(10^9/L)	MID(10^9/L)	GRA(10^9/L)	HGB(g/dl)	RBC(10^12/L)	MCV(fl)	PLT(10^9/l)	T3(nmol/L)	T4(nmol/L)	TSH(ng/ml)
7719610744	Dawd Ali	72	male	0		2020-09-12		duz	business	mahir		coronary angio	152	2.8	105	8.19			7.1	1.4	0.3	5.4	10.8	4.14	78.6	186
7701512377	Faeq Hisen	69	male	0		2020-06-12		Suli-hawaryshar	security	mahir		Coronary angio&pci	130	1.4	33				8.8	2.2	0.7	5.9	14.6	4.81	88.9	208			3.39
7734413118	Heyam Mohamad	47	female	0		2020-01-12		wasit	teacher	mahir		Coronary angio&pci	253	0.64	40.4				8.9	2.9	0.6	5.4	11.7	4.2	84.1	186
7702162458	Rashid Ali	70	male	0		13/12/2020		suli-Kaniba	retired	mahir		Coronary angio&pci		1.23	47.9				6.83	2.36	0.73	5.9	13.3	4.69	87.2	175
7705188474	Amira Sediq	67	female	0		23/12/2020		kerkuk	housewife	mahir		pci	95	0.7	26.5				7.96	3.16	0.29	4.1	11.6	4.09	84.9	157
7701042029	Xalid ali	61	male	0		15/11/2020		suli-twimalik	peshmarga	mahir		coronary angio	207	1.1	38				4.6	1.3	0.3	3	14.5	5.63	80.6	141
7701579212	Ramak Ramadan	45	male	0		14/12/2020		suli-raparen	employee	mahir		Coronary angio&pci	164	0.9	17				9.4	2.9	0.4	6.1	12.2	6.48	61.7	202
7701517408	Sabeha Ahmad	56	female	0		2020-01-12		rozhcity	housewife	tariq		Coronary angio&pci	366	0.68	47.4				7.8	1.5	0.4	5.9	13.2	4.76	81.3	289
7702239866	Ata Fars Hisen	63	male	0		25/11/2020		suli-azmar	retired	tariq		pci	112	1.01	24				9.1	2.6	0.6	5.9	13.5	5.18	81.4	219
7711348007	Saeeb Rashid Salih	59	male	0		22/11/2020		tkrit	retired	jaafer		coronary angio	95.5	1	49.8				8	2.1	0.4	5.5	13.9	4.34	95.3	178
7702282270	Parwin Rasul	64	female	0		22/11/2020		suli-ebrahimahmad	housewife	jaafer		Coronary angio&pci	153	0.73	41				6.7	2.5	0.5	3.7	12.7	4.45	85.7	176
7702398999	Emad ahmad	51	male	0		22/11/2020		kerkuk	employee	jaafer		Coronary angio	96.8	0.65	27.2				6.2	2.5	0.4	3.3	13.1	5.07	79.3	296
7831786926	Raed Mhamad	50	male	0		22/11/2020		anbar	employee	jaafer		pci	150.2	0.82	24.6				6.4	2.1	0.4	3.9	16.2	5.44	89.1	223
7702154339	Tahir Qadir	67	male	0		22/11/2020		suli-chwarbax	retired	jaafer		pci	144.2	0.86	25.3				7	2.5	0.5	4	14.2	5.17	83.5	184
7817121848	Mohamad Shwesh	65	male	0		22/11/2020		salahadin	retired	jaafer		coronary angio	96.6	0.79	27.9				8.7	3.2	0.5	5	13.9	5.01	84.2	350
7705033472	Dhamin Satam	61	male	0		2020-10-11		tkrit	retired	jaafer		pci	171	1.7	52				7.9	2.6	0.4	4.9	14.8	5.07	82.1	141
7501989396	Hemn Mahmod	39	male	0		2020-10-11		suli-rzgary	teacher	jaafer		coronary angio	139	0.9	25.7				5.8	2	0.5	3.3	14.8	5.67	80.8	304
7735898733	Zakya Hamid	67	female	0		16/11/2020		samrah	housewife	jaafer		coronary angio	159	1.2	49				11.6	5.3	0.6	5.7	12.8	5.06	71.1	236
7727959155	Atya Mohamad	58	female	0		15/11/2020		sulaimany	housewife	jaafer		pci	198.1	0.77	31.3				5.1	1.6	0.3	3.2	12	4.35	82.4	280
7824933025	3alya Mohamad	60	female	0		15/11/2020		salahadin	housewife	jaafer		pci	93.5	0.74	32.8				9.4	1.8	0.4	7.2	15.1	5.29	85.3	360
7701551487	Abdulla Mohamad	66	male	0		22/12/2020		suli-twimalik	business	jaafer		Coronary angio&pci	92.3	1.03	39.5				8	3	0.6	4.4	13.3	4.51	87.3	208
7709373976	Ali Mahmod	49	male	0		22/12/2020		kerkuk	retired	jaafer		coronary angio	149.3	0.86	21.8				9.7	3.9	0.7	5.1	12.7	4.3	85.3	298
7731685509	Jabar Mahmod	48	male	0		22/12/2020		kerkuk	business	jaafer		Coronary angio&pci	480	0.83	23.1				7.5	2.4	0.5	4.6	14.8	5.6	82.5	224
7811613716	Fazil Esmail	73	male	0		23/12/2020		tkrit	retired	jaafer		Coronary angio&pci	150	1.5	60				7.9	2.7	0.5	4.7	16.4	6.06	79.1	198
7708456596	Fahim Ghafil Mahmood	33	male	0		2020-08-11		tkrit	business	jaafer		4V cerebral angio	133.1	1	24.8				11	2.4	0.5	8.1	17.4	5.83	91.4	320
7705696021	Sami Hamid	55	male	0		2020-07-11		salahadin	business	jaafer		coronary angio	115	1	27				5.11	2.5	0.7	5.9	12.8	5.11	71.3	107
7707910915	Nibras Sami Abdulrahman	35	male	0		2020-09-11		salahadin	business	jaafer		Coronary angio&pci	105	0.8	27				7.3	2.5	0.8	4	15.4	5.55	80.1	153
7700956795	Esmat hisen	82	female	0		2020-08-11		kerkuk	housewife	jaafer		coronary angio	83.8	0.88	52.4				6.6	2.3	0.4	3.9	11.9	4.14	87.3	201
7706165935	Ayub Abbas	55	male	0		2020-09-11		kerkuk	security	jaafer		coronary angio	117	1.4	34				8.1	2.5	1	4.6	15.1	5.47	77	140
7710712801	Hamad Lafaf Hamad	58	male	0		2020-08-11		salahadin	employee	jaafer		Coronary angio&pci	478	0.81	49				11.7	2.8	0.6	8.3	13.1	4.37	90.5	249
7701521721	Nariman Esmail	41	male	0		17/11/2020		sulaimany	business	jaafer		pci	118	0.8	25				9.3	2.5	0.6	6.2	15.8	5.29	79.1	197
7702359438	Thaura 3atya	62	female	0		18/11/2020		kerkuk	housewife	jaafer		coronary angio	108	0.5	19				8.8	4.4	0.7	3.7	11.8	5.17	65.1	237
7708453785	Zafir Mazban	48	male	0		17/11/2020		salahadin	employee	jaafer		Coronary angio&pci	444.2	0.89	50.2				14.4	3.9	0.9	9.6	16.7	5.84	84.6	216
7701347003	Bakir Ramazan	56	male	0		17/11/2020		kerkuk	retired	jaafer		coronary angio	118	1.2	26				8.5	2.7	0.8	5	13.4	5.24	73.4	221
7709535946	Hamdun Shahab	55	male	0		17/11/2020		salahadin	business	jaafer		pci	371.9	0.91	47.4				6.5	2.6	0.4	3.5	15	5.5	80.5	255
7709154725	Anis Mohsen	54	male	0		2020-01-11		musl	retired	jaafer		Coronary angio&pci	88.1	0.98	28.9				5.6	2.4	0.4	2.8	16.1	5.6	87.4	279
7712120686	Karima Tofiq	64	female	0		2020-01-11		salahadin	housewife	jaafer		coronary angio	121.6	1.05	49.1				6.8	1.1	0.5	5.2	11.3	3.8	87.3	480
7701086251	Wzir Jasm	64	male	0		2020-01-11		kerkuk	retired	jaafer		coronary angio	131.3	0.81	26.8				9.3	2.7	0.5	6.1	14.1	5.1	84	267
7726468378	Nazira Xalil	69	female	0		2020-01-11		salahadin	housewife	jaafer		coronary angio	126.5	0.99	43.3				5.8	2.3	0.4	3.1	22.5	8.32	88.6	147
7703711877	durya Xurshid	74	female	0		2020-01-11		kerkuk	housewife	jaafer		Coronary angio&pci	108.9	0.99	39.6				8.4	1.4	0.3	6.7	14.4	5.05	88.8	253
7708543389	Suleman Abdulla	67	male	0		2020-03-11		kerkuk	retired	jaafer		coronary angio	81.8	1.11	40				11.8	3	0.8	8	14.5	5	84.2	263
7701345236	Safwat Karem	59	male	0		2020-03-11		kerkuk	teacher	jaafer		coronary angio	152.4	1.14	46.2				13.8	5.1	1.1	7.6	14.5	5.12	84.9	254
7702372288	Zainab Akbar	77	female	0		2020-03-11		kerkuk	housewife	jaafer		Coronary angio&pci	195	1.1	33				7	2.8	0.5	3.7	12.7	5.53	63.2	190
7722308847	dr Mhamad abdulhisen	72	male	0		2020-03-11		baxdad	doctor	jaafer		coronary angio	211.5	1.21	48.3				5.9	1.5	0.5	3.9	11.9	4.83	76.9	240
7701324879	Sa3id Abdulla	79	male	0		2020-03-11		kerkuk	retired	jaafer		coronary angio&pci	83.7	1.01	38.6				6	1	0.3	4.7	14.3	4.69	94.2	230
7713373721	Ahmad Mahdi	66	male	0		2020-03-11		samrah	retired	jaafer		pci	96	1.2	40				11.1	2.4	0.8	7.9	14.4	5.16	86.4	249
7701965174	Rahma Nury	69	female	0		21/12/2020		zrgwez	housewife	jalal		coronary angio	99.3	0.61	23.9				8.5	2.5	0.5	5.5	12	4.47	81.7	340
7736019839	Salam Jabar	52	male	0		21/12/2020		bazyan	business	jalal		pci	119.5	0.96	19.4				6	2.2	0.5	3.3	14.7	5.4	80.5	260
7701513969	Abubakr ahmad	51	male	0		21/12/2020		suli-hawarytaza	business	jalal		pci	156.9	1.06	27.4				4.6	1.3	0.3	3	13.7	6.57	65.6	276
77035993382	Haydar Mahmood Amin	51	male	0		16/12/2020		o	business	tariq		coronary angio	264.7	0.82	16.4				5.9	2.7	0.5	2.7	15.9	5.39	86.3	174
7729968768	Bakir Jalal	52	male	0		16/12/2020		suli-shahidanysarchnar	business	tariq		pci	357.4	0.74	15.1				8.2	3.1	0.5	4.6	14.4	4.8	87.4	337
7707557209	Golar Mohamad	65	female	0		14/12/2020		kerkuk	housewife	surkew		coronary angio	92.2	0.59	36.2				8.7	2.8	0.5	5.4	14.4	5.28	83.8	168
7701528491	Dlsoz Bakir	62	female	0		16/12/2020		suli-bakrajo	employee	tariq		coronary angio	151.8	0.66	30.1				7.4	2.2	0.5	4.7	13.7	5.09	82.9	248
7711506667	Layla Mohamad	66	female	0		16/12/2020		penjwen	housewife	tariq		Coronary angio&pci	106	0.68	35.2				12.5	3.5	0.7	8.3	12.5	6.06	60.6	308
7701444570	Mahmood	56	male	0		16/12/2020		suli-kurdsat	employee	tariq		coronary angio	235.1	0.81	22.3				7.1	2	0.5	4.6	16.3	5	90.8	174
7701434459	Rostam Rasul	64	male	0		16/12/2020		suli-zargata	retired	tariq		LL angio	260.9	1.11	42.3				10.6	2.2	0.6	7.8	13.9	4.92	82.7	225
7501447371	Salih Hama	51	male	0		30/11/2020		saidsadeq	soldier	tariq		pci	194.6	1.27	41.3				7.6	2	0.5	5.1	12.8	4.65	82.9	361
7701487036	Azad Ahmad	54	male	0		2020-02-12		suli-aubara	business	tariq		Coronary angio&pci	120.8	0.89	30.3				4.9	2.3	0.3	2.3	15.1	5.14	85.6	186
7702251221	Aysha Abdulrahman	68	female	0		2020-04-11		Suli-hawaryshar	housewife	tariq		coronary angio	204.8	0.72	51.4				7.6	2.9	0.4	4.3	13.5	4.79	85	275
7706645927	Taha abdula	53	male	0		2020-02-11		Peramagrun	business	tariq		coronary angio	92.4	0.75	21.7				8.8	2.5	1.2	5.1	14.3	4.83	85.3	394
7701531029	Meryam Ebrahim	65	female	0		2020-03-11		sulaimany	housewife	tariq		coronary angio	288.4	0.88	27.3				12.3	2.5	0.8	9	14	6.83	65.8	553
7701583202	Najat Mohamad	45	male	0		30/11/2020		kalar	business	tariq		Coronary angio&pci	101.7	1.11	28.5				4.8	1.6	0.3	2.9	14.7	5.48	79.8	222
7701438226	Abubakr ahmad sharif	73	male	0		2020-04-11		suli-malkandy	retired	tariq		Coronary angio&pci	106.5	1.22	21.9				8.2	1.7	0.5	6	13.6	5.41	79.6	207
7501177399	Hawar Hisen	69	male	0		2020-04-11		ranya	retired	tariq		Coronary angio&pci	119.7	0.81	39.6				7.9	2.6	0.5	4.8	14.2	4.86	89.8	200
7722258080	sabrya mohamad	76	female	0		2020-04-11		sulaimany	housewife	tariq		pci	105.4	0.71	31.3				6.8	1.4	0.6	4.8	12.3	4.43	86.7	224
7701549069	Sabrya Faraj	66	female	0		2020-04-11		suli-qularaisy	housewife	tariq		Coronary angio&pci	198.2	0.77	31				6.3	2.1	0.4	3.8	12.7	4.69	82.6	249
7727959155	Atya mohamad	58	female	0		2020-02-11		suli-majybag	housewife	jalal		coronary angio	138.5	1.1	39.5				7.4	2.3	0.9	4.2	13.1	4.77	84.6	319
7501508080	Piroz Maulod	63	female	0		2020-03-11		suli-ashti	housewife	jalal		pci	125.1	0.58	17.4				6.4	2.6	0.4	3.4	12.9	4.46	89.9	274
7501519753	Ali Hamd	40	male	0		2020-01-12		qaladze	employee	jalal		Coronary angio&pci	365	1.05	28				6	1.5	0.5	4	15.7	5.86	82.6	233
7702145737	Sabiha amin	56	female	0		30/11/2020		chamchamal	housewife	jalal		Coronary angio&pci	106	0.81	22				9.7	3.9	0.6	5.2	14.1	4.58	90.2	254
7711524309	Mahmod Qadir	78	male	0		30/11/2020		suli-sarshaqam	business	jalal		coronary angio	106.3	1.07	54.9				7	2.7	0.5	3.8	13.2	4.91	83.4	259
7501075026	Umer ahmad	50	female	0		2020-02-11		saidsadeq	security	jalal		coronary angio	131.6	1.27	27.1				7.2	1.4	0.4	5.4	14	4.82	89.4	204
7707635742	Hasiba Mohamad	43	female	0		2020-02-11		sulaimany	housewife	jalal		coronary angio	161.8	0.45	20.7				3.6	1.2	0.3	2.1	10.9	4.86	69.3	256
7702137225	Mohamad Ali	47	male	0		2020-03-11		kalar	business	jalal		pci	123	0.96	21				9.2	2.6	0.5	6.1	15.6	5.34	89	274
7725177599	Wahid Ali	61	male	0		29/11/2020		suli-ashti	business	jaafer		Peripheral Angio	242	1.24	44.6				13.2	2.2	1.4	9.6	15.4	5.59	84.8	232
7501343620	Jeran Jalal	70	female	0		15/12/2020		chamchamal	housewife	jaafer		pci	247.4	0.69	24.9				8.7	2.9	0.6	5.2	13	4.08	91.4	243
7719928198	Badrya abdulla	78	female	0		2020-10-11		suli-kaneskan	housewife	jaafer		pci	154.3	0.97	39.1				14	2.4	0.6	11	13.1	4.42	88.1	286
7718064011	Fazil Hamid	56	male	0		2020-10-11		samrah	employee	jaafer		Coronary angio&pci	101.6	0.98	27.5				9.8	1.9	0.6	7.3	13.9	4.17	99.9	231
7708212283	Usman ahamd	51	male	0		2020-10-11		salahadin	business	jaafer		pci	155.5	0.84	36.5				6.4	2.3	0.5	3.6	14.7	4.98	86.6	197
7702197123	3aqil Ramathan	49	male	0		2020-10-11		tkrit	business	jaafer		Coronary angio&pci	147	0.99	40.4				7.8	1.7	0.4	5.7	14.2	4.74	90.7	345
7701986763	Paxshan Jalal	58	female	0		2020-10-11		sulaimany	housewife	jaafer		Coronary angio&pci	109.9	1.31	33.7				5.3	1.9	0.4	3	14	5.28	81.9	146
7706631076	Hisna Sleman	85	female	0		2020-10-11		tkrit	housewife	jaafer		Coronary angio&pci	116.8	0.86	41.5				9.2	2.2	0.4	6.6	12.8	4.73	84.9	162
7700891500	Aska Rasul	52	female	0		14/12/2020		kalar	housewife	sarkawt		coronary angio	117	0.62	19.4				11.6	2.4	1	8.2	14.9	4.54	98.5	356
7719705039	Shahla Xurshid	37	female	0		21/12/2020		kalar	housewife	sarkawt		coronary angio	103.1	0.33	15.7				7	2.5	0.5	4	12.8	4.83	77.7	281
7726008500	Shkr Hisen	69	male	0		21/12/2020		kfri	business	sarkawt		coronary angio	120	1.1	46.9				9.3	3	1	5.3	13.1	6.32	69	235
7701371413	Abas Karim	58	male	0		14/12/2020		kalar	business	sarkawt		Coronary angio&pci	93	1.2	28				11.8	3.5	1.2	7.1	16.1	5.83	89	316
7701581634	Jamila Ali	78	female	0		14/12/2020		kalar	housewife	sarkawt		coronary angio	130	1.02	40				8.7	2.7	0.9	5.1	14.3	4.83	90.9	237
7701936738	Abas Saleh	41	male	0		14/12/2020		kalar	peshmarga	sarkawt		coronary angio	102	0.7	21	0.1			8.8	4.2	0.6	4	14.8	5.53	85.8	291
7701012603	Jamila Haf	68	female	0		2020-07-12		xanaqin	housewife	sarkawt		coronary angio	166	0.62	28				7.6	2.3	0.8	4.5	10.7	5.16	68.2	336
7701513540	Qumrya Mohamad	66	female	0		2020-08-12		suli-tavga	housewife	sarkawt		pci	120	0.6	37		135	4.7	13.7	10.2	2.1	12	12.4	4.17	84.2	261
7719704051	Jabar Mhamad	50	male	0		2020-07-12		kalar	disable	sarkawt		coronary angio			25				9.4	2.5	0.6	6.3	15.6	5.34	86	235
7701840218	Rostam Ebrahim	80	male	0		2020-07-12		kalar	business	sarkawt		coronary angio	106.3	1.22	43				7.9	1.6	0.4	5.9	11.2	4.32	78.8	278
7501029894	Rasul Maruf	71	male	0		17/11/2020		qaladze	retired	jalal		pci	111	1.19	45				8.1	2.5	0.5	5.1	12.7	4.09	94.4	242
7502274995	Gulzar Xafur	48	female	0		16/11/2020		chamchamal	housewife	jalal		coronary angio	104.8	1.03	59				6.5	1.8	0.5	4.2	15.1	5.52	84.2	265
7702263014	Herish Mahmod	42	male	0		23/12/2020		suli-raparen	police	kawa		pci	110.2	0.64	30.9				7.4	1.8	0.5	5.1	15.3	5.23	84.1	202
7701549066	Habiba Mohamad	72	female	0		23/12/2020		suli-twimalik	housewife	tariq		Coronary angio&pci	165	1	55	0.8			5.7	1.7	0.3	3.7	11.1	3.91	88.2	270			2.7
7702412407	As3ad Ali	68	male	0		24/12/2020		darbandixan	retired	tariq		coronary angio		1.4	40		136	5.6	31.7	2.3	1.1	28.3	8	3.77	63.8	620
7702297930	HamaSaleh	66	male	0		23/12/2020		halabjay taza	business	tariq		Coronary angio&pci							14	2.5	0.6	10.9	15.1	5.52	83.2	337
7740910365	Ni3ma Mohamad	54	female	0		23/12/2020		kfri	housewife	tariq		coronary angio	163.1	0.67	19.9				9.3	3.2	0.7	5.4	13.4	4.9	84.4	352
7501951640	7amid Shukat	85	male	0		2020-09-12		suli-daroxa	retired	tariq		Coronary angio&pci	101	1.1	34.7				7.1	2.3	0.7	4.1	13.4	4.83	85.2	231
7705482056	Sarchl Qadir	37	male	0		18/11/2020		suli-majbag	business	tariq		coronary angio	123	0.8	32				12.5	3.3	0.4	8.8	16.4	5.61	88.4	250
7511585647	Ma3swma Hama	64	female	0		15/12/2020		halabjay taza	housewife	jalal		coronary angio		0.8	25				6.7	2.1	0.5	4.1	12	4.26	90.3	212
7719493584	Ali Mohamad Azizi	64	male	0		13/12/2020		kfri	garnder	sarkawt		coronary angio	118	1.13	34				10.3	3.2	0.6	6.5	14	4.82	91.7	219
7728603759	Xadija Karim	64	female	0		2020-11-11		kerkuk	housewife	tariq		Coronary angio&pci	99.1	0.93	30.3				8.7	2.1	0.5	6.1	14	5.22	80.8	285
7703633314	Shirin abdulkarim	70	female	0		2020-09-11		suli-kanakaua	housewife	tariq		Coronary angio&pci	399.5	0.93	65.4				9.4	2.2	0.6	6.6	13.4	5.28	77.9	358
7705355316	Esmail Ibrahim	58	male	0		2020-09-11		xanaqin	business	tariq		coronary angio	114.2	0.93	32.1				7.3	2.4	0.5	4.4	15.2	5.49	84.4	143
7701954227	Fati7 Qadir Sa3id	64	male	0		2020-11-11		dukan	retired	tariq		pci	134	1.1	31.8				8.4	2.4	0.3	5.7	13.1	4.55	88.9	161
3252535	Farida Karim	65	female	0		25/11/2020		suli-raparen	housewife	tariq		Coronary angio&pci	149.5	0.59	20.6				6.4	1.8	0.4	4.2	14.2	5.43	83	177
7701509342	Sabria Rashid	71	female	0		23/11/2020		suli-sarwary	retired	tariq		Coronary angio	115	0.55	48.7				7.2	2	0.5	4.7	12.6	4.45	84.3	219
7501252531	Sa3id Karim	53	male	0		23/11/2020		halabjay taza	business	tariq		Coronary angio	140	1.12	50.8				10.1	2.7	0.5	6.9	15.4	5.22	85.7	244
7701462736	Nazira Hisen	54	female	0		25/11/2020		suli-zargata	housewife	tariq		Coronary angio&pci	253.3	0.78	40.7				7.5	1.9	0.5	5.1	13.4	5.09	80.5	335
7702104204	Nithiman Mohamad	60	female	0		25/11/2020		suli-tavga	teacher	tariq		Coronary angio&pci	94.4	0.61	33.7				7.4	2.9	0.5	4	12.8	4.38	86.3	183
7701212642	Rewas Muhamad	41	female	0		23/11/2020		Take	housewife	jaafer		Coronary angio&pci	131	0.8			145.2	4.18	12.5	0.9	0.2	11.4	12.9	5.01	76.6	264
7822995381	3ida Hisen	78	female	0		2020-01-12		Anbar	housewife	jaafer		Coronary angio&pci	139.6	1.47	58.6				8.2	2.8	0.6	4.8	12.7	4.23	91.3	272
7701271624	Adnan ahmad	64	male	0		2020-01-12		kerkuk	business	jaafer		Coronary angio&pci	111	0.98	34.2				8.2	2.2	0.6	5.4	14.8	4.98	87.5	172
7706660987	Ahmad Taha	69	male	0		2020-01-12		kerkuk	business	jaafer		Coronary angio&pci	177	0.5	58				7.3	2.6	0.4	4.3	13.1	4.52	86.2	175
7701542895	Umer Mohamad	53	male	0		20/12/2020		bazyan	teacher	jaafer		Coronary angio&pci	110.8	0.99	37.3				7.4	2.8	0.6	4	14.9	5.38	83.1	191
7708213380	3imad Nayf	43	male	0		20/12/2020		salahadin	lecturer	jaafer		coronary angio	106.4	1.12	35.1				9.1	1.8	0.4	6.9	14.7	5.38	77.9	317
7701709122	Mhawish Hilyel	51	male	0		13/12/2020		tkrit	employee	jaafer		pci	116.9	0.95	27.3				5.5	1.2	0.3	4	14.5	5.52	80.7	204
7718029000	Murad Qudret	63	male	0		15/12/2020		kerkuk	retired	jaafer		Coronary angio&pci	192.5	0.74	22.6				10.1	2.8	0.6	6.7	13.3	4.71	81.7	276
7701726985	Taha 3ilwan	47	male	0		15/12/2020		salahadin	business	jaafer		Coronary angio&pci	210.5	0.89	20.8				10.2	2.3	0.5	7.3	15.3	5.82	78.5	218
7501025439	Rahim Mohmad	52	male	0		15/12/2020		halabjay taza	business	jaafer		Coronary angio&pci	182.9	0.87	21.3				7.2	1.7	0.4	5.1	14.1	5.08	80.3	202
7702104915	Faisal Umer	51	male	0		24/11/2020		kalar	business	jaafer		pci	189	0.78	30.8				7.1	2.5	0.5	4.1	14.8	5.15	84.7	204
7728499870	Kamaran Hama	50	male	0		2020-06-12		suli-kanaswr	employee	jaafer		Coronary angio&pci	284.6	0.73	22.5				5.5	2.1	0.3	3.1	14.6	5.08	86.1	205
7708511762	Shirin Rashid	68	female	0		2020-06-12		kerkuk	housewife	jaafer		Coronary angio&pci	258.5	0.67	33.9				6.9	1.8	0.5	4.6	12.6	4.54	81.5	233
7701235351	Gulkhanam Najmadin	65	female	0		2020-06-12		kerkuk	housewife	jaafer		Coronary angio&pci	312	1.61	77.8				14.7	2.6	0.7	11.4	10.1	3.37	89	403
7701726966	Mhamad Zahir	48	male	0		2020-06-12		salahadin	business	jaafer		Coronary angio&pci	94	0.8	33				8.6	1.5	0.5	6.6	14.5	5.09	78.6	134
7712109074	Xedir Ibrahim	65	male	0		2020-06-12		Bejy	retired	jaafer		coronary angio	142.9	0.9	41.1				7.2	1.7	0.4	5.1	14.3	5.05	86.4	222
7701087375	Hadya Zeyab	76	female	0		2020-09-12		kerkuk	housewife	jaafer		coronary angio	126	0.8	31				8.7	2.5	0.7	5.5	13.7	4.89	82.4	234
7719926053	Abdulaziz Mustafa	65	male	0		2020-08-12		kerkuk	business	jaafer		coronary angio&pci	143.7	0.83	55				7.8	1.9	0.5	5.4	16.1	5.66	84	219
7701240110	Nofa Shlal	72	female	0		2020-08-12		kerkuk	housewife	jaafer		Coronary angio&pci	88.6	0.84	40				8.8	3	0.6	5.2	12.1	4.54	79.3	286
7701260367	UmerMohamad	53	male	0		2020-08-12		kfri	engineer	jaafer		Coronary angio&pci	221.9	0.85	27.9				6.6	2.1	0.3	4.2	15.5	5.22	88.6	328
7701019239	Sara Mhamad	76	female	0		29/11/2020		kerkuk	housewife	jaafer		Coronary angio&pci	103.2	1.66	73.5				7.1	1.8	0.4	4.9	13	4.65	83.4	215
7707159255	Karim Kn3an	46	male	0		29/11/2020		baxdad	business	jaafer		Coronary angio&pci	99.7	0.71	32.7				8.4	2.8	0.5	5.1	15.6	5.51	86.9	265
7701315892	Kizhan Ahmad	77	female	0		29/11/2020		kerkuk	housewife	jaafer		Coronary angio&pci	220.8	0.63	27.8				8.9	2.1	0.5	6.3	14.3	5.55	76.5	314
7703774733	FatimXalf	54	female	0		30/11/2020		salahadin	housewife	jaafer		coronary angio	127	0.5	30				8.4	2.8	0.4	5.2	14.2	5.51	77.5	280
7700432888	Najat Esmail	65	male	0		20/11/2020		kerkuk	retired	jaafer		Coronary angio&pci	100.2	1.38	43.9				7.9	2.7	0.5	4.7	16.5	5.83	85.1	167
7701881843	Hamdan Nada	53	male	0		29/11/2020		tkrit	retired	jaafer		Coronary angio&pci	103	1.02	33.2				5.3	1.4	0.4	3.5	14.9	4.52	91.9	94
7701399387	Xanya Mhamad	48	female	0		31/8/2020		kalar	housewife	sarkawt		coronary angio	224.6	0.56	14.9				13.9	2.6	0.8	10.5	12.4	4.69	79.6	421
7702236202	Hisen Ali	44	male	0		31/8/2020		kalar	business	sarkawt		Coronary angio&pci	105.2	0.92	43				9.3	1.6	0.6	7.1	15.3	6.17	77.8	171
7729996929	Galawezh Qadir	60	female	0		31/8/2020		sulaimany	housewife	sarkawt		Coronary angio&pci	108.6	1.13	62.1				8.8	2.9	0.6	5.3	11.6	4.08	85.2	338
7725188362	Habsa Mhamad	52	female	0		31/8/2020		kfri	housewife	sarkawt		coronary angio&pci	112	0.7	28				5.8	1.2	0.7	3.9	13	4.73	86.9	267
7719496730	Fahmya Talib	70	female	1		2020-07-09		sulaimany	housewife	sarkawt		coronary angio	111.5	1.04	45.7				8.3	2.2	1.2	14.4	15.2	5.19	90.2	217
7717577986	Fatima Xafwr	70	female	0		2020-07-09		kalar	housewife	sarkawt		coronary angio	82	0.62	30				10.2	3.3	1.1	5.8	13.9	4.76	85.8	170
7702108022	Usman Mhamad	49	male	0		2020-07-09		kalar	business	sarkawt		coronary angio	140.3	1.58	70				8.2	2	0.6	5.6	16.2	6.14	83.9	247
7702253928	Rawsht Tofiq	67	female	0		2020-07-09		kalar	housewife	sarkawt		Coronary angio&pci	157	0.78	43				4.8	1.7	0.3	2.8	12.1	4.39	84.3	211
7502319965	Qani3 Karim	55	male	0		25/11/2020		sulaimany	business	tariq		Coronary angio&pci	203.1	0.98	47				6.6	2	0.3	4.3	15.9	5.41	85.7	241
7511383237	Basoz Bakir	43	female	0		2020-07-12		zrgwez	housewife	jalal		coronary angio	108.9	0.69	15.6				6.8	1.8	0.3	4.7	10.1	3.9	81.1	257
7501399354	Wali Abdulkarim	48	male	0		2020-08-12		darbandixan	retired	jalal		coronary angio	275	0.92	28				6.1	1.4	0.3	4.4	15.9	5.31	86.3	316
7702215188	Ra3na Mhamad	83	female	0		2020-07-12		suli-shexan	housewife	jalal		Coronary angio&pci	140.2	1.07	57.4				5.5	1.3	0.3	3.9	11.8	4.17	86.4	234
7701566168	Jamal Ahmad	63	male	0		2020-07-12		suli-aubara	retired	jalal		coronary angio	101.2	0.68	25				9.7	2.6	0.6	6.5	12.3	6.09	59.7	522
7501221528	Mohamad Pirot	54	male	0		2020-07-12		Sngasar	business	jalal		coronary angio	130.3	1.14	50				8.8	2.2	0.9	5.7	12.2	4.65	88.8	221
7701994930	Xurshid Hisen	60	female	0		23/11/2020		suli-shorsh	housewife	jalal		Coronary angio&pci	165.2	0.61	20.1				8	3.3	0.5	4.2	10.7	5.1	65.5	285
7719935315	Kale Ahmad	67	female	0		23/11/2020		suli-awal	housewife	jalal		coronary angio	259	0.72	30.9				9.7	2.9	0.5	6.3	12	4.49	80	241
7501675152	Kamaran Ahmad	41	male	0		24/11/2020		ranya	business	jalal		coronary angio	92	0.95	30				9.3	2.7	1.2	5.4	15.6	5.28	91.1	191
7501221528	Mhamad Pirot	75	male	0		24/11/2020		sangasar	business	jalal		coronary angio	134	1.23	43				8	1.5	0.3	6.2	11.8	4.6	88	376
7501045539	Xurshid Qadir	50	female	0		23/11/2020		saidsadeq	housewife	jalal		Coronary angio&pci	230	0.74	19				6.3	2.3	0.3	3.7	12.6	4.33	88.2	258
771942518	Faraidun Hamd	52	male	0		2020-03-12		sulaimany	employee	dana		coronary angio	102.5	0.83	21.1				10.8	3.3	0.8	6.7	16.3	5.44	91	385
7501929346	Faeza Hisen	49	female	0		2020-06-12		ranya	housewife	kawa		coronary angio	169.6	0.71	28.3				9	2	0.5	6.5	14.7	5.35	81	269
7701522036	Mariwan Mhamad	48	male	0		2020-06-12		suli-baxtyary	business	kawa		Coronary angio&pci	329.2	1.09	23.8				9.4	2.7	0.6	6.1	13	6.59	61.5	214
7701214952	Enjy Aziz	66	female	0		2020-06-12		kerkuk	housewife	kawa		Coronary angio&pci	276.6	0.85	33.9				5.3	1.3	0.3	3.7	13.2	4.92	78.1	231
7700032581	Hisen Ali Murad	52	male	0		2020-06-12		kalar	business	kawa		Coronary angio&pci	121.4	0.89	24.3				6.1	2	0.4	3.7	15	5.45	83	239
7501937088	Hemn Umer	42	male	0		2020-06-12		ranya	police	kawa		Coronary angio&pci	100.1	0.98	28.1				9.6	3	0.7	5.9	16.1	5.8	84.9	244
7508154205	Kamal Taqy	51	male	0		20/12/2020		suli-kurdcity	employee	kawa		Coronary angio&pci	118.9	0.86	23.4				6.8	1.8	0.3	4.7	13.6	4.75	83.8	264
7701506408	Halima Salim	71	female	0		16/12/2020		qaladze	housewife	kawa		coronary angio	94.1	0.69	24.6				6.3	2.5	0.4	3.4	12.3	4.38	82.9	197
7700842281	Rasmya abbas	65	female	0		20/12/2020		Mandaly	housewife	kawa		Coronary angio&pci	203.3	0.95	60.2				6	2.1	0.4	3.5	11.3	3.53	86.2	310
7709883262	Ali Shukur	57	male	0		20/12/2020		xanaqin	retired	kawa		coronary angio	144.6	0.85	27.1				7.7	1.2	0.3	6.2	14.6	5.23	82.4	227
7501687071	Ahmad Faraj	70	male	0		20/12/2020		penjwen	business	kawa		coronary angio	114.8	1.12	26.8				7	1.8	0.4	4.8	15.5	5.31	87.5	243
7701575590	3fan Mhamad	64	male	0		19/12/2020		suli-majidbag	business	kawa		Coronary angio&pci	105	0.8	34				10.1	2.1	0.6	7.4	13.9	5.19	82.3	186
7701569115	Umer Saleh	68	male	0		20/12/2020		suli-kaniba	business	kawa		Coronary angio&pci	142.8	0.99	31.7				6.8	1.5	0.4	4.9	15.6	5.8	82.8	189
7501050291	Sabrya Abdulrahman	68	female	0		15/11/2020		halabjay taza	housewife	kawa		coronary angio	185	1.1	40				9.2	3.4	0.6	5.2	12.7	4.48	84.7	206
7702342610	Ata Yousif	73	male	0		15/11/2020		suli-chwarchra	retired	hisen		Coronary angio&pci	209.3	0.86	24.5				6.1	1.5	0.4	4.2	5.36	5.36	81.8	266
7508290471	Mina Mhamad	67	male	0		11/10.2020		ranya	business	kawa		coronary angio	71.5	1.04	33.5				8.6	1.5	0.6	6.5	14.1	4.72	90.7	280
7701204912	Baxtyar Anwar	57	male	0		18/10/2020		halabjay shahid	business	kawa		coronary angio	116.2	1.45	42.8				6.3	2.8	0.5	3	12.9	4.6	80.7	166
7501553242	Umer Qadir	53	male	0		22/11/2020		chwarqwrna	business	kawa		Coronary angio&pci	87.2	1.68	47.3				9.3	1.5	0.6	7.2	15.3	5.21	84.3	247
7701567273	Faruq Allakarim	65	male	0		15/12/2020		suli-twimalik	retired	hisen		coronary angio	88.1	0.93	20.8				9.8	2.7	0.6	6.5	15.2	5.93	78.5	279
7500929656	Shler abdulla	44	female	0		14/12/2020		ranya	housewife	hisen		coronary angio	74.6	0.73	19				7.4	2.1	0.6	4.7	13	4.36	83.5	238
7501522696	Star Abdulla	44	male	0		14/12/2020		suli-hawaryshar	business	hisen		Coronary angio&pci	126.1	0.88	24.7				11.5	4.7	0.8	6	15.7	5.1	87.4	189
7701525501	Abubakr Mhamad	55	male	0		14/12/2020		suli-farmanbaran	retired	hisen		Coronary angio&pci	111.1	1.04	17.1				6.2	2	0.5	3.7	14.1	6	69.2	190
7703625072	Nahya Hisen	74	female	0		14/12/2020		suli-kaniba	housewife	hisen		Coronary angio&pci	124.5	0.55	27.7				7.4	2.1	0.5	4.8	12.2	4.37	83.2	259
7512153812	Bayan abdula	50	female	0		14/12/2020		arbat	housewife	hisen		Coronary angio&pci	105.9	0.6	24.5				7.1	2.1	0.5	4.5	13.3	4.41	91.1	314
7701596964	Rahma Ahmad	75	female	0		17/12/2020		koya	housewife	hisen		Coronary angio&pci	685	0.63	40.8				10.6	1.3	0.5	8	12	6.44	61.3	254
7701585426	Abdulqadir	78	male	0		29/11/2020		halbjay taza	disable	surkew		Coronary angio&pci	162	0.9	33				5.2	2	0.3	2.9	13.5	4.43	94.6	151
7714696963	Maliah Hama	70	female	0		23/12/2020		suli-azady	housewife	farman		Coronary angio&pci	170.3	0.61	32.2				8.9	1.8	0.5	6.6	12	4.56	79.1	468			2.26
7701926428	amina Ahmad	78	female	0		23/12/2020		suli-sarchnar	housewife	surkew		coronary angio	138.1	0.98	38.7		140	4.26	5.49	2.45	0.4		14.3	5.57	81.1	187			4.25
7511936518	RamzyaSharif	56	female	0		22/12/2020		suli-sarchnar	housewife	farman		coronary angio	221	0.8	29	3.8	140	4.2	8.2	2.4	0.4	5.4	13.4	4.83	85.5	290
7701980013	Mina Mhamad	73	female	0		2020-02-12		suli-kalkn	housewife	farman		Coronary angio&pci	240.2	0.97	781				5.6	1.8	0.3	3.5	11.9	4.27	85.6	259
7701504977	Majied Hakim	80	male	0		2020-02-12		baenjan	retired	farman		Coronary angio&pci	450.2	0.92	21.6				4.7	1	0.3	3.4	13.1	4.71	84.1	228
7714128565	Aska Mhamad	74	female	0		16/1/2021		suli-kurdsat	housewife	farman		coronary angio	104.2	0.64					7.6	2.2	0.6	4.8	13	4.4	86.7	193
7729968655	Sa3diaEbrahim	68	female	0		13/1/2021		tanjaro	housewife	farman		coronary angio	205.6	0.71	28.3				7.3	1.5	0.4	5.4	13.1	4.98	79.4	268
7701928442	Ahmad Hisen	54	male	0		13/1/2021		suli-sharawany	business	farman		coronary angio	96.1	0.88	50.3				7.2	1.8	0.5	4.9	14.9	5.27	85.3	261
7703571010	Sham3a Ali	74	male	0		14/1/2021		suli-ashty	housewife	farman		Coronary angio&pci	119	0.9	43				6.3	1.7	0.4	4.2	11.8	3.78	85.2	278		18.7
7702271528	Hamid Mhamad	66	male	0		13/1/2021		penjwen	business	farman		coronary angio	153.5	0.99	34				7.9	1.9	0.6	5.4	13.3	6.53	66.7	155
7507830805	Hasan Hisen	49	male	0		13/1/2021		tasluja	security	farman		coronary angio	96.4	0.9	26.3				8.1	2.6	0.5	5	14.7	5.1	90.5	234
7703573034	Shirwan Ramazan	42	male	0		24/2/2021		bazyan	employee	farman		Coronary angio&pci	85.7	0.94	22.8	0.3			9.8	3.2	0.8	5.8	16.2	5.19	94.2	284			0.56
7702316270	Ali Fatah	79	male	0		24/2/2021		duz	business	farman		Coronary angio&pci	224.7	1.35	55.6				8.8	1.5	0.3	7	12	4.93	79.1	238
7701469734	Ahmad Mhamad	68	male	0		24/2/2021		suli-mamostayan	retired	farman		Coronary angio&pci	162.2	0.79	24.8				5.3	1.8	0.4	3.1	11.2	5.93	58.4	204
7824896873	Safha khuzear	61	female	0		27/1/2021		arbat	housewife	farman		Coronary angio&pci	152.4	0.69	42.9				8.1	1.7	0.4	6	12.2	4.67	81.9	370
7703731583	Zakya hisen	63	female	0		28/1/2021			housewife	farman		Coronary angio&pci	126	0.76	59	0.01			5.6	3.1	0.4	2.1	11.7	4.2	86.1	168
7725253659	Amira Gumar	58	female	0		27/2/2021		suli-raparen	housewife	farman		Coronary angio&pci							10.7	2.5	0.6	7.6	12.1	4.56	85.6	344
7701568623	Xayrya Mhedin	80	female	0		2021-02-06		suli-gardncity	housewife	farman		Coronary angio&pci	109.9	0.77	33				7.1	1.5	0.7	4.9	13.6	4.66	87.2	277
7701526052	Bahar Hamiza	57	female	0		2021-02-06		piramagrun	housewife	farman		Coronary angio&pci	123.1	0.62	27.1				7.9	2.6	0.5	4.8	12.7	4.82	78.2	196
7501488276	Ahmad abdulqadir	50	male	0		3/62021		suli-kanisard	business	farman		coronary angio	96	1.3	47				7.7	2.9	0.7	4.1	12.8	4.14	91.7	226
7701255535	3adnan Sa3id	62	male	0		2020-12-11		sulaimany	jobless	hisen		Coronary angio&pci	86.7	0.65	11.2				6.5	1.8	0.5	4.2	16.8	5.46	95.3	345
771513415	Raf3at Ali	70	male	0		26/11/2020		chamchamal	car mechanic	hisen		Coronary angio&pci	119.6	0.99	50.2				6.1	2.1	0.5	3.5	14.1	4.86	90	149
7501782166	Fuaad Abdurahman	60	male	0		24/11/2020		halabjay shahid	teacher	hisen		Coronary angio&pci	197.1	0.93	25.4	0.1			10.6	3.1	0.7	6.8	15.8	5.39	87.6	200
7707620402	Kazhal Abdulqadir	65	female	0		26/11/2020		sulaimany	housewife	hisen		Coronary angio&pci	110.2	0.68	33.8				7.1	1.5	0.5	5.1	12.6	4.41	86	179
7702250649	Ahmad mohamad	62	male	0		23/11/2020		darbandixan	business	hisen		Coronary angio&pci	98	0.71	25				6.4	2	0.4	4	14.1	4.7	88.4	188
7701974015	Ruqya Sa3id	62	female	0		23/11/2020		habjay shahid	housewife	hisen		coronary angio	104.6	0.94	40.2				7.4	2.2	0.5	4.7	12.3	4.61	75.7	179
7511425009	Xadija Mhamad	66	female	0		24/11/2020		musl	housewife	hisen		Coronary angio&pci	204.6	0.59	37.9				8.7	2.4	0.5	5.8	12.1	4.33	83.6	358
7501157839	Sediq Usman	66	male	0		24/11/2020		suli-ablax	business	hisen		Coronary angio&pci	267.8	0.89	28.7				6.7	1.8	0.4	4.5	14.1	3.69	107.1	355
7702222931	Sleman Qadir	49	male	0		2020-07-12		halabjay taza	employee	hisen		Coronary angio&pci	187.3	0.78	30.5				5.3	0.9	0.2	4.2	12.9	6.6	60.3	270
7702133428	Nauroz Hama	58	male	0		2020-07-12		suli-bakrajo	police	hisen		Coronary angio&pci	142	0.8	50				13.5	0.7	0.7	12.1	16.1	5.25	89.5	358
7502268373	Halima San	65	female	0		2020-08-12		halabjay shahid	housewife	hisen		coronary angio	217	0.84	43.2				8.9	2.8	0.5	5.6	12.4	4.55	81.8	240
7730690920	Jabar Muhamad Qaader	67	male	0		2020-04-10		halabjai taza	business	hisen		Coronary Angio&PCI		1.12	72.9				12.2	1.5	0.8	9.9	12.7	4.07	91.3	196
7708914781	Asty Azeez Abdurahman	79	female	0		23/9/2020		suli	housewife	hisen		coronary Angio		0.89	32.5				6.5	1.4	0.3	4.8	13.3	4.27	91	211
7504730847	qumrea hama rashed muhamad	68	female	0		27/9/2020		suli	housewife	hisen		Coronary Angio&PCI		0.71	30.2				8.7	2.3	0.5	5.9	14.3	4.61	94.9	194
7722824844	omer abdulla khder	58	male	0		2020-04-10		babl	teacher	hisen		Coronary Angio&PCI		1.23	35.8				7.3	1.9	0.5	4.9	16	7.1	69.5	258
7736990962	omer muhamad qadir	70	male	0		2020-04-10		suli	business	hisen		PCI		0.97	21.6				10.4	1.4	0.5	8.5	9.9	5.17	61.9	213
7501342492	ali muhamad gharib	41	male	0		2020-04-10		kirkuk	business	hisen		Coronary Angio		0.72	32.2				7.2	1.8	0.5	4.9	14.7	4.69	94.7	233
7504115620	sleman aluas mawlud	61	male	0		2020-04-10		suli	business	hisen		Coronary Angio&PCI		1.3	35.1				7.1	2.1	0.6	4.4	13.2	3.63	107.8	226
7501280755	hamad esma'el rasul	69	male	0		30/9/2020		suli-haje awa	retired	hisen		Coronary Angio&PCI		0.93	25				7.7	2.1	0.6	5	14.7	5.36	84.9	236
7701553453	khalid ebrahim qadir	79	male	0		2020-04-10		rania	business	hisen		PCI		1.17	41.9				7.1	1.5	0.7	4.9	10.9	3.87	28.2	245
7506202413	khdir rasull hama	50	male	0		22/11/2020		qaladze	business	hisen		Coronary Angio&PCI		0.55	30.1				9.3	2.4	0.6	6.3	15.1	2.25	87.8	325
7501097202	mhamad amin ahmad	48	male	0		2020-01-11		qaladze	business	hisen		Coronary Angio&PCI		0.79	23.9				7.1	1.6	0.4	5.1	11.1	6.12	59.9	274
7730507530	fariq sdiq mhamad	70	male	0		2020-01-11		suli-hawari shar	retired	hisen		Coronary Angio&PCI		0.98	36.3				4.3	0.9	0.2	3.2	13.9	4.55	94.6	158
7701503738	shamsa latef ma'ruf	59	female	0		2020-01-11		suli-sarwari	housewife	hisen		Coronary Angio		0.61	34.9				4.2	1.2	0.2	2.8	13.7	5.81	77.2	356
7703020764	majeed maluk wahdi	66	male	0		2020-01-11		samara	business	hisen		Coronary Angio&PCI		0.86	50.5				10.1	2.1	0.5	7.5	11.4	4.22	85.8	236
7719927987	hama salih hama aziz	68	male	0		2020-01-11		suli-kanispika	retired	hisen		Coronary Angio&PCI		0.92	28.2				5.9	1.4	0.4	4.1	14.7	5.02	90.1	256
7701916779	hasan ali ahmad	51	male	0		2020-01-11		suli-shex mhedin	employee	hisen		Coronary Angio&PCI		0.87	24.2				7.1	2.6	0.5	4	15.1	4.82	92.6	243
7501686166	shamsa husen jamal	66	female	0		29/11/2020		suli-piramagrwn	housewife	hisen		Coronary Angio&PCI		0.48	13.9				10.2	2.8	0.7	6.7	12.6	4.87	75.9	375
7701488833	suad abdulkareem salih	58	female	0		29/11/2020		suli-baxtyari	housewife	hisen		Coronary Angio		0.63	23.2				6	1.6	0.4	4	13.7	5.41	80.3	247
7702910905	kafiya salih sharif	68	female	0		29/11/2020		suli-sabunkaran	housewife	hisen		Coronary Angio		0.51	19.9				5.7	1.6	0.3	3.8	14	5.17	81.3	233
7501574768	muhamad ahmad ismaeel	65	male	0		29/11/2020		qaladze	business	hisen		Coronary Angio							8.6	2.8	0.6	5.2	14.6	5.68	79.9	219
7701546263	jamal tofiq shareef	54	male	0		29/11/2020		rania	business	hisen		Coronary Angio&PCI		0.91	25.3				7.9	2.9	0.5	4.5	15.2	4.72	95.2	201
7508612490	saeed gull rasul husain	78	male	0		29/11/2020		rania	business	hisen		Coronary Angio&PCI		0.85	23.5				10.4	3.3	0.7	6.4	10.8	4.91	66.6	128
7501037365	ali ahmad marwan	65	male	0		15/11/2020		sangasar	business	hisen		Coronary Angio&PCI		0.89	27.2				10.4	2.7	0.6	7.1	15.9	5.39	92.6	203
7501582635	mostafa hasan qadr	64	male	0		15/11/2020		rania	retired	hisen		Coronary Angio&PCI		0.99	25.9				6.5	1.5	0.5	4.5	14.8	4.46	96.6	185
7510562012	nedhal abdulwahab jabr	47	female	0		15/11/2020		mosl	housewife	hisen		Coronary Angio&PCI		0.62	25.5				7.1	2.4	0.4	4.3	11.6	4.35	79.9	259
7701575411	taraq rafiq hama	60	male	0		15/11/2020		suli-ashti	officer	hisen		Coronary Angio		0.91	30.7				6.4	2.3	0.3	3.8	16.2	5.89	53.2	192
7701569115	omer hama salih osman	68	male	0		15/11/2020		suli-kaniba	business	hisen		Coronary Angio		1.17	54.6				8.6	1.9	0.6	6.1	15.3	5.66	82.6	276
7701207939	lamea''a muhammad salih	54	female	0		15/11/2020		kalar-rzgari	housewife	hisen		Coronary Angio&PCI		0.65	28.4				5.5	0.7	0.8	4.1	12.5	4.89	81.3	258
7730690920	Jabar Muhamad Qaader	67	male	0		15/11/2020		halabjai taza	business	hisen		PCI		0.77	30.7				8.6	1.9	0.6	6.1	11.4	3.86	87.4	347
7701471143	omer ahmad fatah	66	male	0		17/11/2020		suli-raparin	retired	hisen		Coronary Angio		1.08	49.2				9.3	1.7	0.5	7.1	16.1	6.02	86.6	227
7501334060	azeez ali abdulla	48	female	0		17/11/2020		rania	housewife	hisen		Coronary Angio		0.54	28.8				8	1.6	0.4	6	12.1	5.09	77.1	296
7702941091	aliya mhamad jasm	64	female	0		17/11/2020		suli-sarwari	housewife	hisen		Coronary Angio		1.04	43				5.9	1.7	0.4	3.8	11.5	4.48	79.5	326
7701575916	salam ibrahim hama amin	59	male	0		17/11/2020		suli-chwarchra	business	hisen		Coronary Angio&PCI		0.87	37.9				6	2.3	0.5	3.2	15.5	5.8	79.4	228
7501569282	khasy rasul muhamad	50	female	0		24/11/2020		suli-haje awa	housewife	hisen		Coronary Angio&PCI		0.65	38.8				6.8	2.4	0.4	4	12.6	4.5	83	258
7701496172	husen muhamad ramazan	66	male	0		24/11/2020		suli-awbara	retired	hisen		PCI		……….	………				5.5	0.9	0.2	4.4	11.9	4.43	82.9	121
7701459155	baxtyar abdula sa'ed	65	male	0		2021-03-01		suli-ashty	retired	hisen		PCI		6.11	223.7				7.4	1.5	0.4	5.5	9.5	2.82	86.5	290
7701726970	fahema muhamad hasan	64	female	0		2021-03-01		karkuk	housewife	hisen		Coronary Angio&PCI		0.77	29.4				5.6	1.4	0.3	3.9	13.3	4.4	88	234
7702101714	faraj abdullqadr muhamad	69	male	0		2021-03-01		darbandixan	business	hisen		Coronary Angio&PCI		0.83	26.8				6.7	1.7	0.5	4.5	17.1	6.58	78.6	198
7701524164	jalal ahmad rashid	63	male	0		2021-03-01		hawler	retired	hisen		Coronary Angio		………	…….				6	1.3	0.3	4.4	11.7	4.12	83.6	155
7701267575	hamid majeed salh	50	male	0		2021-03-01		kirkuk	business	hisen		Coronary Angio		1.22	32.4				7.4	2.4	0.5	4.5	15.5	6.18	77.6	200
7701522116	latif sae'ed ahmad	64	male	0		2021-03-01		suli-darwaza city	business	hisen		Coronary Angio&PCI		0.95	29.4				9.4	2.8	0.6	5.6	15.2	5.14	86.3	271
7503868771	muhammad qadir rasul	46	male	0		2021-03-01		suli-haje awa	employee	hisen		Coronary Angio		0.86	33.4				7.9	2.2	0.4	5.3	14.2	5.44	80.6	235
7725291909	abdulrahman elyas hassan	83	male	0		2021-03-01		rania	retired	hisen		Coronary Angio	145.6	1.26	72.9				10.5	1.8	0.4	8.3	12.6	5.11	76.7	150
7701579227	ali ibrahim ali	57	male	0		2021-03-01		qaladze	business	hisen		Coronary Angio	124.7	0.72	37				6	1.8	0.3	3.9	14	4.84	86.6	264
7701598221	karwan omer ali	42	male	0		25/10/2020		suli-raparin	blacksmith	hisen		Coronary Angio	143.3	1	20.3				11.5	3.1	0.9	7.5	15.7	5.4	82	291
7701397608	wahid amin rashid	55	male	0		25/10/2020		suli	business	hisen		PCI	147.1	0.83	24.3				6.3	1.4	0.4	4.5	15.2	5.19	85.6	182
7719904227	ahmad faraj rahim	78	male	0		25/10/2020		suli	retired	hisen		Coronary Angio	209.9	0.97	26.8				9	1.8	0.5	6.7	13.4	4.8	82.2	404
7501218834	esmat rasul muhammad	65	male	0		25/10/2020		rania	housewife	hisen		Coronary Angio	130.5	0.64	20.2				9.1	3	0.6	5.5	14.8	5.25	81.4	246
7724401717	zahir qadir wais	50	male	0		25/10/2020		haje awa	business	hisen		Coronary Angio	94.5	0.9	27.9				9.5	3.2	0.7	5.6	14.6	5.45	76.2	205
7701391100	ashti majid abdulla	58	female	0		25/10/2020		suli	employee	hisen		Coronary Angio&PCI	142.6	0.53	31.9				8.8	3.1	0.6	5.1	13.2	4.94	77.3	340
7702598985	tahir raof nuri	84	male	0		2020-08-12		suli-tuymalik	retired	hisen		PM							10.5	2.4	0.6	7.3	13.1	4.63	91.3	250
7702232502	fuad mahmood ashraf	68	male	0		13/12/2020		suli-sarshaqam	retired	hisen		Coronary Angio	117	0.75	24.8				6.5	1.6	0.3	4.6	14.7	5.18	84.8	310
7703586716	xalid fatah baram	68	male	0		13/12/2020		takiya	business	hisen		Coronary Angio&PCI	332.5	0.83	27.5				7.7	1.7	0.4	5.6	15.6	5.61	82.3	227
7703599646	la'ly hama salih husain	49	female	0		13/12/2020		suli-kanasura	housewife	hisen		Coronary Angio&PCI	112.5	0.86	25.5				7.5	2.5	0.6	4.4	13.1	4.7	83.7	4.9
7730459525	sarwar yar ahmad sha murad	43	male	0		13/12/2020		suli-kareza tar	business	hisen		Coronary Angio&PCI	119.5	0.93	22.6				7.5	1.9	0.3	5.3	17.1	6.13	85.7	289
7701517173	abdulqadir abid abdulstar	56	male	0		2020-11-10		suli	officer	hisen		Coronary Angio	151	0.86	25.8				6.9	1.6	0.4	4.9	16.1	5.57	88.2	118
7705478917	hataw mirza hassa	65	female	0		2020-11-10		hallabjay shahid	housewife	hisen		PCI	133.6	0.95	45.5				6.7	2.4	0.5	3.8	11.8	3.8	92.3	266
7701464805	rabi'a amin salih	78	female	0		2020-06-10		suli	housewife	hisen		Coronary Angio&PCI	118.1	0.66	37.7				6.2	1.1	0.3	4.8	12.1	3.78	90.1	273
7703638855	nasreen ahmad abbas	56	female	0		2020-11-10		suli	housewife	hisen		Coronary Angio	100.2	0.56	31				5.6	2	0.4	3.2	13.6	4.61	85.7	256
7701517248	halima muhammad abdulla	80	female	0		2020-11-10		rania	housewife	hisen		PCI	105.6	0.91	44.7				6.2	1.5	0.5	4.2	11.8	3.87	88.9	240
7501184427	hassan ahmad hassan	71	male	0		2020-11-10		qaladze	retired	hisen		Coronary Angio&PCI	94.9	1.17	42.1				7.8	2.8	0.6	4.4	15.8	5.71	84.2	215
7506431870	rebin abbas muhammad	28	male	0		2020-11-10		rania-haji awa	business	hisen		Coronary Angio	102.5	0.78	29.4				6.7	2	0.6	4.1	15.5	5.46	83.8	192
7701435266	rauf rashid muhammad	70	male	0		2020-11-10		suli	business	hisen		Coronary Angio&PCI	99.5	0.8	35.5				7.8	1.8	0.5	5.5	14.7	4.73	86.9	249
7703510827	mohtaw mustafa ahmad	52	female	0		2020-04-10		kalar-rzgari	housewife	hisen		Coronary Angio&PCI	414.8	0.75	42.5				6.3	1.9	0.5	3.9	12.1	3.93	91.3	379
7703424258	giaband ibrahim ibrahim	41	female	0		22/11/2020		qaladze	Housewife	hisen		Coronary Angio	163	0.83	35.4				9.6	2.3	0.5	6.8	14	5.38	77.4	322
7706077499	ahmad hassan kadhm	51	male	0		22/11/2020		dyala	business	hisen			190.5	1.16	45.5				6.4	2.4	0.5	3.5	14.3	5.79	76.5	181
7511585380	gulla khdr rasul	65	female	0		22/11/2020		qaladze	housewife	hisen		Coronary Angio	96.8	0.62	23.6				6.7	2.1	0.4	4.2	14.2	5.04	84.5	256
7701323568	abas abdul qadir abdulla	55	male	0		22/11/2020		kirkuk	business	hisen		Coronary Angio&PCI	105.1	0.88	35.1				17.8	3.4	1	13.4	12.2	3.87	93.8	252
7701391583	zainab ahmad muhammad	46	female	0		25/10/2020		bazyzn	housewife	hisen		Coronary Angio	92.6	0.74	25				6.7	2.4	0.5	3.8	12	4.46	76.9	312
7512100259	soeba ahmad saja		female	0		2020-05-11		hallabjay taza	housewife	hisen		Coronary Angio&PCI	196.2	0.69	16.4				2.7	1.1	0.2	1.4	12.2	4.78	78	174
7701465761	bakr ali sallih	59	male	0		2020-05-11		suli	business	hisen		Coronary Angio&PCI	239.7	1.33	45.9				9.2	1.9	0.5	74.2	14.2	5.02	85.2	223
7701572490	tuba abdulkarim muhammad	60	female	0		2020-10-12		saidsadq	housewife	hisen		PCI	154	0.67	20.28				4.4	0.8	0.3	3.3	12.9	4.98	73.9	221
7701559147	mahmod ahmad mahmod	60	male	0		2021-06-01		saidsadq	business	hisen		Coronary Angio&PCI	287.3	0.64					6	1.2	0.5	4.3	15.4	5.51	83.1	169
7705081312	halima hama amin haydar	72	female	0		2021-05-01		suli-azadi	housewife	hisen			94.4	0.73	13.7				7.1	2.4	0.5	5	13.4	5.09	77.3	284
7707657198	parwen qadr fathulla	65	female	0		2021-01-07		suli-sarchnar	housewife	hisen		Coronary Angio		0.78	37.2				9.5	2.8	0.5	6.2	13.6	4.75	83.9	289
7701248082	rashid ahmad	70	male	0		2021-04-03		kirkuk	retired	hisen				0.81	30.3				6.2	2.7	0.4	3.1	14	5.16	83.5	230
7702173317	kafiya othman ni'eman	70	male	0		2021-04-03		suli	business	hisen			174	0.77	44.2				7	1.6		4.9	12.6	4.19	90.4	199
7701330287	narmin fa'eq ahmad	62	male	0		2021-03-03		kirkuk	retired	hisen			118.6	0.77	34.7				6.7	2.2	0.4	4.1	13.2	0.31	90.6	328
7501269524	kamal muhammad karim	71	male	0		2021-03-03		halabjay taza	business	hisen		Coronary Angio&PCI	182.1	1.02	38.7				7.1	1.5	0.4	5.2	13.7	7.27	59	259
7725255948	hassa rahman hama salih	49	male	0		2021-03-03		penjwen	retired	hisen		Coronary Angio	97.7	0.82	24.3				7.8	2.5	0.6	4.7	14.3	5.13	83.7	268
	parwin abdulrahman karim	65	female	0		2021-11-03		suli-zargata	housewife	hisen		Coronary Angio&PCI	90.3	0.65	37.2				7.2	3.7	0.5	3	12.2	4.82	80	305
7701515999	abdulrahman sa'ed ahmad	64	male	0		15/4/2021		suli-kurdsat	employee	hisen			126	0.7	33				7.8	2	0.4	5.4	14.9	4.96	92.1	273
7709128248	ateya ahmad mhedeed	54	female	0		13/4/2021		suli-bakrajo	housewife	hisen		Coronary Angio&PCI		0.72	19.9				3.6	1.1	0.2	2.3	11.7	4.2	83.2	243
7507528983	tayb mhamad mstafa	49	male	0		2021-07-04		chamchamal	peshmarga	hisen		Coronary Angio&PCI	119.9	0.97	18.4				8.5	2	0.6	5.9	14.8	5.18	86.5	247
7507965035	yasin muhammad qadr	48	male	0		22/4/2021		halabjay shahid	business	hisen									8.9	2.7	0.8	5.4	10.5	5.36	60.2	291
7500930407	mryam ibrahim rasul	65	fw	0		22/4/2021		qaladze	housewife	hisen		PCI							7.3	2.7	0.8	3.8	13.9	5.26	82.6	252
	jabar ali rashid	66	male	0		21/4/2021		suli-qalawa	business	hisen			100.7	0.68	34.5				7.5	3.6	0.6	3.3	13.1	4.85	85	206
7705032649	ahmad abdul azeez mhamad	65	male	0		31/3/2021		darbandixan	retired	hisen			91.8	0.91	29.8				6.1	0.9	0.2	5	13.8	4.77	91.3	169
7501857810	muhammad amin ali	55	male	0		31/3/2021		zarayan	business	hisen			134	0.72	24.8				13.3	2.3	0.7	10.3	13.8	5.15	78.1	306
7728838989	nasrin hama rahim abdulrahman	65	female	0		17/4/2021		suli-hawaryshar	housewife	hisen		Coronary Angio&PCI	96.3	0.75	34.9				8.8	2.3	0.6	7.8	12.3	4.07	90.1	268
7709349294	najeba abdulrahman samin	58	male	0		21/1/2021		kalar	housewife	hisen		Coronary Angio&PCI	91.3	0.65	28.9				8	2.6	0.6	4.8	13.8	4.83	86.3	306
7705275443	batwl salh mhamad	74	female	0		2021-03-02		suli-baxtyary	Housewife	hisen		PCI	299.3	1.21	61.6				8.4	0.9	0.4	7.1	12.5	4.79	80	331
7702886666	qadrea ahmad mhamad	76	female	0		2021-03-02		kfry	housewife	hisen		Coronary Angio&PCI	103.8	0.9	41.5				6	1.6	0.3	4.1	11.6	5.54	66.3	284
7701508472	rau'f karim ahmad	64	male	0		2021-03-02		suli-rozh halat	retired	hisen		Coronary Angio	107.7	1.25	50.4				8.6	1.6	0.5	6.5	14.1	5.31	81.1	297
703706465	hurmat ali mawlwd	52	female	0		2021-05-05		suli-zargata	housewife	hisen		Coronary Angio&PCI							12.1	3.5	0.8	7.8	12.5	4.41	90.1	126
7725327673	xatwn amin hsen	68	female	0		2021-05-05		suli-sarchnar	housewife	hisen		Coronary Angio	163.8	0.86	40				10.9	2.9	0.8	7.9	12.6	4.34	91.3	287
7701097476	garda hsen faraj	73	female	0		2021-04-05		halabjai taza	housewife	hisen		Coronary Angio&PCI	108.9	1.24	57.2				7	1.3	0.5	5.2	11.4	4.24	83.3	314
7701567864	hadi noory mhamad	50	male	0		2021-06-05		suli-ibrahim ahmad	business	hisen		Coronary Angio&PCI	89.4	0.97	26.3				8.93	3.61			16	4.64	91.6	194
7719484894	layla abdulqadr hsen	70	female	0		2021-05-05		halabja taza	Housewife	hisen			184	0.6	26.1				10.2	2.8	0.8	6.6	9.2	5.01	58.1	288
7501141608	sabr ahmad hama	50	male	0		11/112020		suli	business	hisen		Coronary Angio&PCI	277.1	0.85	19.2				5.3	2	0.3	3	14.6	5.37	80.5	171
7703519655	ahmad omer ahmad	70	male	0		14/8/2020		suli-tuymalik	worker	hisen		Coronary Angio&PCI	120	0.75	29				5.5	1.7	0.6	3.2	14	5.12	81.9	221
7701120896	karim hama abdulrahman	69	male	0		2020-11-11		halabjay shahid	farmer	hisen		Coronary Angio	134	0.67	24.8				6.7	2.5	0.5	3.7	15.5	5.33	85.1	262
7701578380	xdr rasul xdr	53	male	0		2020-09-11		suli	business	hisen		Coronary Angio&PCI	100.6	0.85	25				6.1	2.2	0.4	3.5	12.9	5.8	69.7	264
7702206478	mahmood muhammad qadir	85	male	0		2020-11-11		suli-bakrajo	retired	hisen		Coronary Angio&PCI	152.2	4.05	88.7				7.2	2	0.5	4.7	8.8	2.8	86.8	191
7719932561	a''esha hassan mrif	68	female	0		2020-12-11		suli-hawari shar	housewife	hisen		Coronary Angio&PCI	130.2	0.92	27.8				6.5	2.3	0.4	3.8	13.9	4.88	83.7	327
7701310345	prshng amin fatah	61	female	0		2020-11-11		suli-majedbag	housewife	hisen		Coronary Angio&PCI	150.6	1.27	39.3				8.3	1.7	0.4	6.2	11.5	4.22	81.9	199
7501528838	salma rahim hama amin	64	female	0		2020-03-11		saidsadq	Housewife	hisen		Coronary Angio	144.6	0.75	44.3				8.1	1.8	0.4	2.9	12.5	4.6	83.4	153
7722060261	ali abdulla faraj	54	male	0		20/11/2020		suli-wllwba	asistant doctor	hisen		Coronary Angio&PCI	181.9	0.96	34.9				6.7	2.6	0.5	3.6	15.5	5.47	84.7	266
7701209530	sabrya muhammad amin	67	female	0		2020-03-11		suli-zrgwez	housewife	hisen		Coronary Angio	134.8	0.66	39.1				9.5	2.1	0.5	6.9	12.6	4.35	85.4	252
7703717120	adwan abdulla khalaf	58	male	0		2020-04-11		dyaleh	retired	hisen		Coronary Angio	419.1	1.06	25.1				10.1	2.2	0.6	7.3	16.6	6.03	84.8	242
7702342468	rasmya azeez muhammad	65	female	0		2020-03-11		kirkuk	housewife	hisen		Coronary Angio&PCI	373.4	0.5	28.3				10.1	2.6	0.8	6.7	14.4	5.17	82.6	332
7501024992	mahtab omer hama amin	56	female	0		2020-03-11		saidsadq	housewife	hisen		Coronary Angio	250.7	0.78	36.6				7.9	1.6	0.4	5.9	12	4.22	85.2	199
7501576950	soiba hussen fatah	53	female	0		2020-05-11		saidsadq	housewife	hisen		Coronary Angio&PCI	125.7	0.71	14.5				8	2.6	0.6	4.8	13.5	5.38	77.9	227
	nahare omer hasan	57	female	0		16/11/2020		chamchamal	business	hisen		Coronary Angio&PCI	115.9	0.18	38.3				5.7	1.8	27.6	0.4	12.2	4.05	88.5	205
7701518325	azad bilal nadr	56	male	0		19/11/2020		chamchamal	employee	hisen			88	1.1	45				10.9	5.8	0.3	4.8	16.6	5.63	90	187
7702120515	mahbwb ali abdulla	52	female	0		2020-03-12		suli-hawari shar	housewife	hisen		Coronary Angio&PCI	191.8	0.64	29.2				6.8	1.4	0.4	5	14.5	5.81	78.2	161
7702123108	mryam abdulla ibrahim	69	female	0		2020-01-12		qaladze	housewife	hisen									4.7	1.6	0.3	2.8	12.6	4.29	86.8	174
7701419350	nurea mhamad karim	66	female	0		29/11/2020		kfry	housewife	hisen			308.3	0.79	40.3	0.03			7.7	2.9	0.6	4.2	13.1	4.89	84.9	250
7701470369	omer amin qadr	52	male	0		13/12/2020		suli-cpmpanyay nawzad	business	hisen		ICD	93.4	1.02	60.6				7.4	1.5	0.3	5.6	16.6	5.36	81.8	304
7702430767	ata abubakr ali	69	male	0		30/11/2020		chamchamal	business	hisen			122.3	0.93	47.5				7.6	2	0.5	5.1	14.5	4.94	87.2	218
7501342013	othman ahmad hamad amin	51	male	0		2020-05-12		suli-haje awa	employee	hisen		Coronary Angio&PCI		0.8	20				10.5	1.9	0.4	8.2	15.5	4.71	89.2	280
	abdulrahman mhamad aziz	61	male	0		2020-02-12		suli-zargatay kon	business	hisen		Coronary Angio							5.7	2.2	0.5	3	15.2	5.19	88.5	253
770157597	talb tofiq qadr	52	male	0		2020-05-12		suli-baxan	employee	hisen		Coronary Angio&PCI							6.46	1.46			15.56	5.6	83.6	300
7701270440	jasm mhamad amin	65	male	0		30/11/2020		kirkuk	retired	hisen		Coronary Angio&PCI	107.3	1.12	46.9				8.7	2	0.6	6.1	14	4.95	86.2	250
7501130810	bayan rahhim mahmod	65	female	0		30/12/2020		suli-xwrmal	employee	hisen		Coronary Angio&PCI	120	3.15	125.8				7.8	1.8	0.4	5.6	11.4	4.43	77.4	211
7701518899	aram hama hsen faraj	55	male	0		2020-02-12		suli-atari	business	hisen		Coronary Angio&PCI	95	1.08	40.5				9.2	2.9	0.7	5.6	17.1	5.78	91.7	186
7703985430	majd khalaf ali	59	male	0		2020-03-12		salahadin	retired	hisen		Coronary Angio&PCI	120	1	38				5.3	1.4	0.5	3.4	14.5	5.09	81.1	163
7501502436	fatma hamad karim	65	female	0		30/11/2020		chamchamal	housewife	hisen		Coronary Angio&PCI							8.6	2.6	0.5	5.5	11.7	4.37	83.6	241
7702425248	ali mahmud nasrulla	69	male	0		30/11/2020		suli-raparin	retired	hisen		Coronary Angio&PCI	195.4	0.85	39.5				8	2.3	0.6	5.1	13.6	4.58	88.2	200
7701269035	emadaden qadr	65	male	0		2021-12-01		kirkuk	doctor	hisen		ICD							6.6	2.5	0.5	3.7	13.1	6.19	97	201
7705175669	mhamad ahmad kazm	67	male	0		26/1/2021		kirkuk	retired	hisen		P.M	100	1	41				9.5	2.7	1.1	5.7	13.2	4.94	79.1	145
7732230223	draxshan arf hsen	58	female	0		2021-11-01		suli-companyay nawzad	employee	hisen			108.5	131	230				5.5	1.7	0.4	3.4	13.3	4.76	85.9	335
7701558114	erfan ali amin	56	male	0		2021-11-01		penjwen	business	hisen		Coronary Angio&PCI	97.9	1.03	51.5				8.3	1.5	0.4	6.4	14.6	4.91	92.1	162
7705370807	ali kamal ava	47	male	0		14/1/2021		xanaqin	police	hisen		Coronary Angio&PCI	523	0.82	32.4				6.8	2.3	0.6	3.9	15.2	5.59	87.1	127
7503598116	salh mhamad amin	45	male	0		2021-11-01		halabjai shahid	business	hisen			115.7	0.74	28.8				8	2.4	0.5	5.1	14.5	5.65	77.5	220
7701457745	jalal hama sa'eed	78	male	0		2021-11-01		suli-ashty	business	hisen		Coronary Angio&PCI	183.3	0.9	36				8	2.4	0.7	4.9	13	4.44	87.5	279
7719921569	isma'el mhamad amin	50	male	0		14/1/2020		suli-grda ruta	retired	hisen		PCI	102.1	1	41.9				4.7	1.2	0.3	3.2	11.7	4.3	85.7	270
7501269547	mahmod rahman sa'ed	68	male	0		13/1/2021		penjwen	jobless	hisen		Coronary Angio&PCI	90.5	0.84	32.8				9.4	1	0.2	8.2	13	5.21	79.3	319
7701530534	mahdi xald othman	39	male	0		13/1/2021		suli-mamayara	business	hisen		Coronary Angio&PCI	90.1	0.81	22.6				6.7	2.4	0.6	3.7	15.6	5.24	90.2	305
7701536849	marf karim rahim	46	male	0		2021-05-01		chamchamal	business	hisen		Coronary Angio&PCI	113.1	1.44	43.2				8.1	2.9	0.6	4.6	16.1	5.97	79.6	269
7501117977	dlshad jalal ra'uf	49	male	0		22/12/2020		suli-qlyasan	peshmarga	hisen		Coronary Angio&PCI	90.6	1.01	36.2				6.5	2	0.5	4	16.5	5.9	84.5	189
7702163035	mhamad tarq abdulhadi	50	male	0		2021-07-01		suli-bakrajo	retired	hisen		Coronary Angio	123.1	0.83	22.8				8.1	3	0.7	4.4	15.8	5.36	82.4	182
7731587575	ali faraj shamr	54	male	0		22/12/2020		saidsadq	retired	hisen		Coronary Angio&PCI	106.3	1	31.8				6.7	2	0.4	4.3	12.2	2.49	110.2	157
7501303512	kosar hama xarib karim	42	male	0		21/12/2020		suli-chraxan	business	hisen		Coronary Angio&PCI	116.5	0.96	48.9				6.8	1.9	0.5	4.4	16.3	5.66	84.1	254
7702265301	hsen ahmad mhamad	62	male	0		21/12/2020		suli-kaziwa	teacher	hisen		Coronary Angio	92.5	1.13	42.9				6.1	1.5	0.4	4.2	14.3	5.27	83.3	191
7507141945	mryam ahmad hamd amin	69	female	0		2021-09-01		rania	housewife	hisen		Coronary Angio&PCI	106	0.54	30				6.6	2.1	0.7	3.8	13	4.14	98.7	242
7710240328	noreya habeb khalaf	65	female	0		21/12/2020		kalar	housewife	hisen		Coronary Angio	113.6	1.06	28.5				10.3	2.6	0.5	7.2	16.1	5.39	91.6	350
7700570588	rahim mohamad sa'ed	65	male	0		2021-03-01		kalar	retired	hisen		Coronary Angio&PCI	174.8	0.95	28.9				8.1	4	0.5	3.6	14.4	5.09	83.6	241
7702111820	mina hasan hamza	63	female	0		23/12/2020		suli-bazyan	housewife	hisen		Coronary Angio&PCI	199.3	0.84	29.1				9.7	2.9	0.6	6.2	12.9	4.34	90.5	308
7501519243	abdulrahman hama tall	53	male	0		2021-03-02		penjwen	employee	hisen		Coronary Angio&PCI	349.9	0.93	33.8				10.4	1.9	0.4	8.1	16.8	6.41	83.1	200
7701207935	adl mhamad qadr	55	male	0		2021-01-02		darbandixan	business	hisen		Coronary Angio	154.9	0.74	27.9				4.9	1.3	0.3	3.3	13.1	5.4	74.8	202
7705006799	nabat sdiq majed	61	female	0		2021-02-02		chamchamal	housewife	hisen		Coronary Angio&PCI	202	0.68	37.3				7.5	2.7	0.6	4.2	13.6	4.68	87.6	207
770005986	su''ad mahmod hasan	70	female	0		2021-01-02		suli-ibrahim ahmad	housewife	hisen		Coronary Angio&PCI	95.3	0.82	27.6				8.2	2.7	0.4	5.1	13.1	4.84	80.5	281
7705059436	nihayat ezat rashid	39	female	0		2021-04-02		suli-kalakn	housewife	hisen		Coronary Angio&PCI	101.4	0.86	22.8				7.1	1.9	0.5	4.7	9.4	4.52	65.5	455
7501542900	mhamad perot ahmad	57	male	0		2021-01-02		qaladze	business	hisen		Coronary Angio	96	0.8	26				7.1	2	0.4	4.7	15.5	5.07	83	140
7725211371	xadija abdulla abdulrahman	77	female	0		2021-02-02		chamchamal	housewife	hisen		Coronary Angio	103.6	1.51	56.8				8.2	3.6	0.5	4.1	11.5	4.15	83.5	242
7700930019	ibrahim rasul rostam	71	male	0		31/1/2021		suli-sarshaqam	retired	hisen		Coronary Angio	105.5	1.36	39.3				6.4	1.4	0.3	4.7	14.9	6.04	76	300
7501209019	shfiq najm muhamad	66	male	0		2021-02-02		chamchamal	retired	hisen		Coronary Angio&PCI	222.9	0.82	28.6				5.1	1.7	0.3	3.1	14.1	5.36	79.8	176
7706660986	nahida ghafur qadr	83	female	0		19/4/2021		kirkuk	housewife	hisen		PCI	92	1	31				8.6	1.7	0.3	6.6	10.8	3.97	85.4	287
7701557261	hapsa marf ahmad	80	female	0		19/4/2021		suli-tuymalik	housewife	hisen		Coronary Angio&PCI	118.7	1.6	128.8				7.6	1.7	0.6	5.3	10.6	4.1	79.2	169
7701310941	ahmad abdulla ahmad	55	male	0		19/4/2021		kirkuk	business	hisen		Coronary Angio&PCI	124.8	1.08	49.5				7.7	2.1	0.5	5.1	14.4	4.57	97.6	275
7710164835	chro salh isma'el	51	female	0		19/4/2021		suli-tuymalik	employee	hisen		Coronary Angio&PCI	118.6	0.74	45.6				8.2	3.8	0.7	3.7	14.4	4.63	93.5	288
7701367038	husen mhamad faraj	64	male	0		19/4/2021		suli-awbara	business	hisen		Coronary Angio&PCI	81.6	0.92	23.4				6.6	1	0.4	4.4	14.4	5.15	86.8	258
7511630376	ramzea mahmod qadr	53	female	0		18/4/2021		koya	housewife	hisen		Coronary Angio	120.5	0.71	31.3				8.7	2.9	0.8	5	12.7	4.3	90	340
7502421132	mhamad salh elyas	73	male	0		18/4/2021		qaladze	business	hisen		Coronary Angio&PCI	102.3	2.24	63.8				8.8	1.9	0.7	6.2	12.7	4.48	89.4	206
7701570736	salahadin hama salh	64	male	0		16/2/2021		suli	car driving	hisen		Coronary Angio&PCI	239.6	1.38	61.3				8.3	2.4	0.5	5.4	13.8	5.27	79.3	215
7701532433	amina sa'ed kaki	76	female	0		16/2/2021		peramagrun	housewife	hisen		Coronary Angio&PCI	110.9	0.8	29.6				6.9	1.3	0.3	5.3	12	4.83	78.5	276
7721512751	kafeya baram ma'rwf	68	female	0		15/2/2021		suli-wllwba	housewife	hisen		Coronary Angio&PCI	230.1	0.6	35				7.9	1.7	0.4	5.8	10.9	4.18	77.4	353
7728449919	aesha ahmad mhamad	50	female	0		17/2/2021		qaladze	housewife	hisen		Coronary Angio	107	0.6	30.3				7.7	2.1	0.6	5	13	4.48	37.9	377
703623252	paxshan mhamad salh	61	female	0		15/2/2021		suli-companyay nawzad	housewife	hisen		Coronary Angio&PCI	314.6	0.43	20.4				9.8	3.2	0.6	6	14.3	5.41	80.3	291
7501143023	salma maulwd mhamad	55	female	0		16/2/2021		halabjai shahid	housewife	hisen		Coronary Angio&PCI	81.1	0.72	16.2				6	2	0.4	3.6	11.9	4.11	87.4	204
7724642123	zuhra hakim mhamad	52	female	0		15/2/2021		bazyzn	housewife	hisen		Coronary Angio&PCI	97.6	0.81	34.8				8.4	2	0.5	5.9	13	4.78	83.4	274
7719909038	jalal xdr mahmod	58	male	0		2021-12-04		rania	business	hisen		Coronary Angio	98.5	0.89	12.8				5.6	1.9	0.5	3.2	13.6	4.52	41.3	204
7705058141	mhamad qadr faraj	68	male	0		2021-12-04		suli	retired	hisen		Coronary Angio&PCI	86.2	0.93	39.7				6.6	2.7	0.4	3.5	14.3	5.28	82.3	260
7501150728	jamela jamal hama latif	44	female	0		2021-12-04		tawela	housewife			Coronary Angio	376	0.61	31				4.8	1.2	0.2	3.4	14.4	4.95	80.8	256
7700563717	mzafar ahmad mhamad	47	male	0		18/12/2020		suli-raparin	employee	hsen		Coronary Angio&PCI	97.1	0.85	15.1				6.5	1.6	0.4	4.5	14.9	5.36	83.1	218
7732349797	gullbax muhammad ali	60	female	0		2020-08-12		garmyan	housewife	hsen		Coronary Angio		1	39				7.3	1.6	0.3	5.4	13.4	5.1	84.6	190
7701579817	shanaz muhammad rashid	53	female	0		2020-07-12		suli- goizha city	employee	hsen		Coronary Angio	134.3	0.87	29.9				6.8	2	0.5	4.3	13.1	4.53	86.3	293
7702112800	azad qadr aziz	57	male	0		2020-10-12		tuy malik	employee	hsen		Coronary Angio&PCI							7.8	2.4	0.3	5.1	31.7	16.5	96.2	324
7501958250	rahma hasan xdr	59	female	0		16/11/2020		ranya	housewife	hsen		Coronary Angio&PCI	103.6	0.73	25.6				6.3	2.1	0.3	3.9	13.7	4.94	82.2	171
7501173926	nashmil osman ali	42	female	0		16/11/2020		halabjay shahid	housewife	hsen		Coronary Angio&PCI	140.2	0.61	16.2				3.8	1.1	0.2	2.5	13	4.27	90.6	182
7501157509	wahab hama karim yousif	69	male	0		16/11/2020		halabjay shahid	mala	hsen		Coronary Angio&PCI	106.7	1.3	34.2				8.6	3.3	0.8	4.5	13.6	4.54	90.1	241
7726695856	luqman ali abdulqadr	49	male	0		16/11/2020		suli-wluba	peshmarga	hsen		Coronary Angio&PCI	109.7	0.84	24.5				5.6	1.6	0.3	3.7	14.5	5.04	87.4	142
7507783415	dlsoz mhamad xana	65	female	0		19/11/2020		halabjay shahid	housewife	hsen		Coronary Angio&PCI	5.4	0.31	23				6.9	2.2	0.6	4.1	14	4.94	84.7	209
7702476110	rauf mhamad maruf	65	male	0		2020-12-11		suli-setwan	retired	hsen		Coronary Angio	154.6	0.94	27.9				8	3.4	0.6	4	14.3	5.12	85	214
7830659112	yazi youns xarsan	85	female	0		2021-11-01		halabjay shahid	housewife	hsen				1.3	109		131	4.4	11.3	2.3	0.6	8.4	11.9	4.46	76	397
701548533	azema ahmad mhamad	75	female	0		2021-11-01		suli-grdi sarchnar	housewife	hsen		Coronary Angio					141	4.9	10.8	1.6	0.3	8.9	12.9	4	99.4	694
7701344600	sabrea ali qadr	57	female	0		24/11/2020		saidsadq	housewife	hsen		Coronary Angio&PCI		0.9	37				9	3	0.7	5.3	12	4.41	72.6	312
7701471877	saman xareb mhamad amin	57	male	0		18/11/2021		suli-ibrahim ahmad	employee	hsen		PCI	116.7	1.65	45.6				8.5	2.2	0.5	5.8	14.6	5.46	83.3	204
7703651956	abubakr hsen hama ali	65	male	0		18/1/2021		suli-majed bag	retired	hsen		Coronary Angio	105.5	1.15	30				6.3	2.1	0.4	3.8	13.6	4.85	84.4	235
7501030634	musa habib karim	64	male	0		19/1/2021		suli-shahidany azadi	mala	hsen		Coronary Angio&PCI	344.4	0.83	15.1				9.2	2.6	0.7	5.9	15.5	5.55	84.9	240
7702232112	hajra hama rashid ahmad	50	female	0		16/11/2020		saidsadq	housewife	hsen		Coronary Angio&PCI							8.1	2.9	0.6	4.6	16.1	5.97	79.6	269
7510402961	nawaf muhammad rasul	42	male	0		18/1/2021		chamchamal	business	hsen		Coronary Angio&PCI	419	0.85	17.6				10.3	2.7	0.9	6.7	15.6	5.79	81.8	168
7501119167	maulud abas rashid	57	male	0		18/1/2021		xurmal	retired	hsen		Coronary Angio	102	0.68	37.8				10.8	3.4	0.7	6.7	12.8	5.16	83	182
7501254327	najiba omer taha	60	female	0		2021-09-02		xrdan	housewife	hsen				0.75	26.3		144.4	4.7	8.6	2.9	0.5	5.2	13.5	5.02	84	375
7711248822	gawhar abdulla osman	53	female	0		20/11/2020		suli-raparin	housewife	hsen		Coronary Angio	163.4	3.98	44.5				6.8	1.4	0.4	5	9.6	3.4	84.3	514
7501685678	haqi xalil fathil	52	male	0		27/1/2021		suli-dya city	business	hsen		Coronary Angio&PCI	183.3	0.94	16.8				8.6	2.1	0.5	6	15.8	5.65	86.2	202
7701457209	hamdya mahmood rashid	52	female	0		26/1/2021		suli-qrga	housewife	hsen		Coronary Angio&PCI	221.3	0.47	28.7				11.9	4	0.7	7.2	14.3	4.89	88	309
	xalid karim fatah	58	male	0		26/1/2021		suli-rozh hallat	business	hsen			97.2	78	30.5				14.1	3.8	0.8	9.5	16.3	5.82	88.4	213
7501583431	halima karim raza	58	female	0		26/1/2021		saidsadq	housewife	hsen		Coronary Angio	25.3	0.56	30.4				5.6	1.3	0.3	4	12.5	5.56	68.8	161
7701440585	jiran hama rahim muhammad	48	female	0		27/1/2021		suli-zerinok	housewife	hsen		Coronary Angio&PCI	272.3	0.6	27.8				6.7	2.1	0.4	4.2	12.2	4.78	78.5	354
7701524806	osman hussen amin	71	male	0		26/1/2021		suli-rzgary	business	hsen		Coronary Angio&PCI	96.8	1.83	48.7				6.3	2.2	0.4	3.7	12.7	4.79	86.1	288
7702149502	dalal jalal hama bor	71	female	0		26/1/2021		suli-xabat	housewife	hsen		Coronary Angio&PCI	216	0.87	38.3				10.9	2.4	0.6	7.9	11.4	4.48	79	235
7501160796	akram ali aziz	39	male	0		26/1/2021		halabjay shahid	police	hsen		Coronary Angio&PCI	98.9	0.9	31.4				6.9	2.2	0.4	4.3	15	5.52	82	229
7707713509	fatima muhammad salih	82	female	0		26/1/2021		suli-ebrahim ahmad	housewife	hsen		Coronary Angio	95.5	0.63	33.4				6.5	1.8	0.4	4.3	13.1	5.1	79.6	248
7725216704	xalida ahmad hassan	55	female	0		30/1/2021		kirkuk	housewife	hsen		Coronary Angio	188	0.46	32.4				7.3	3.7	0.4	3.2	11.5	4.72	76.2	238
7511647161	fatima mustafa ama amin	71	female	0		15/2/2021		penjwen	housewife	hsen		PM		2.6	100				9.1	2.1	0.9	6.1	34.2	11.3	89.2	132
7701594133	azad abdulla baram	64	male	0		2021-01-02		takia	business	hsen		Coronary Angio	302.7	0.79	44				6.4	0.6	0.8	5	13.9	4.86	88.1	157
7705035758	najea sdiq baba shex	57	female	0		2021-01-02		suli-xabat	housewife	hsen		Coronary Angio&PCI	128.1						7.4	2.4	0.5	4.5	13.1	4.9	81.8	228
7701447438	hewa hama salh qadr	57	male	0		2021-08-02		saidsadq	business	hsen		Coronary Angio&PCI	229.6	1.07					9.7	3	0.6	6.1	13.5	4.58	87.4	368
7503424844	qadr fatah ahmad	78	male	0		2021-10-02		halabjay shahid	retired	hsen		Coronary Angio&PCI	95.9	0.68	41.4				7.8	1.6	0.5	5.7	15.1	5.5	83.3	162
7701311137	sahila mathad ali	78	female	0		2021-08-02		kirkuk	housewife	hsen		Coronary Angio&PCI	113.7	0.57	25				6.2	1.4	0.3	4.5	12.9	4.09	96.1	141
7702464412	sdiq hussain abdulla	65	male	0		13/2/2021		suli/kareza wshk	business	hsen		Coronary Angio		1.08	36.8				7.2	3	0.2	4	15.7	4.91	95	235
7701576713	taliaa rahman arf	70	female	0		2021-10-02		suli	housewife	swrkew		Coronary Angio	106.5	0.62	32.5				6.6	1.5	0.4	4.7	10.2	5.3	57.7	246
7701447438	nasrin muhamad arf	56	female	0		2021-08-02		saidsadq	housewife	hsen		Coronary Angio	221.8	0.73	33				6.3	1.9	0.4	4	11.6	4.54	77.5	183
7508246994	farhad aziz ahmad	50	male	0		2021-11-02		chamchamal	Handicapped	hsen		Coronary Angio&PCI	363.1	1.15	34.5				9	2.6	0.6	5.8	13.6	4.68	83.1	208
7501521465	sardar abdulla ma'rwf	67	male	0		2021-10-02		tawella	business	hsen		Coronary Angio	93.5	0.97	28.4				9.2	2.5	0.5	6.9	15.1	5.33	87.2	215
7829131384	alia muhammad abad	60	female	0		19/4/2021		suli-bakrajo	house wife	hsen		PM		1	89		136	5	7.8	2.2	0.8	4.8	10.5	3.43	95.2	286
7701566412	saman ebrahim abdulla	51	male	0		15/4/2021		suli	employee	hsen		Coronary Angio&PCI	89.9	1.09	27.2				8.1	2.4	0.4	5.2	14.1	4.74	89.4	208
7705265920	badrya abdulla sallh	69	female	0		2021-04-04		suli-hawary shar	housewife	hsen		Coronary Angio&PCI	64.9	0.69	23.2				10.1	2.4	0.6	7.1	11.7	4.47	78.6	350
7722253239	parwin aziz hama rashid	50	female	0		26/4/2021		suli doll pamu	housewife	hsen		Coronary Angio	138.1	0.69	40.5				11.4	3.6	1.1	6.7	15.1	5.38	83.7	314
7502261209	aste abdulls xdr	53	female	0		28/3/2021		sangasar	housewife	kawa		Coronary Angio	168.9	0.65	24.3				6.1	2.5	0.5	3.1	11.7	5.05	71.8	249
7701564292	fatah mhamad hasan	67	male	0		28/3/2021		suli-farmanbaran	business	kawa		Coronary Angio	110.9	0.96	38.7				6.8	1.6	0.4	4.8	15.1	5.27	86.3	203
7501119731	jamal abdulla salh	52	male	0		28/3/2021		chwarqurna	employee	kawa		Coronary Angio	271.8	0.65	17.1				7.6	2.7	0.5	4.4	15.4	5.59	81.3	177
7701936545	zana aziz abdulla	49	male	0		17/3/2021		suli-raparin	retired	kawa		Coronary Angio	201.8	0.94	40.9				9.2	1.2	0.3	7.7	13.9	4.94	82.9	398
7501160425	mhamad hsen hasan	48	male	0		2021-03-03		qaladze	business	kawa		Coronary Angio	90.8	0.93	58.8				7.6	1.1	0.2	6.3	10	4.71	64.2	285
7721581717	ahmad omer ibrahim	66	male	0		2021-08-03		qaladze	business	kawa		Coronary Angio&PCI							4.6	1.3	0.3	3	16.1	4.9	96.3	146
7709743970	shukrea hama hsen	73	female	0		2021-08-03		kalar	housewife	kawa		Coronary Angio&PCI	110	0.8	30				6.3	2.4	0.5	3.4	34.2	11	79.8	188
7713036923	mryam rashed aziz	63	female	0		26/1/2021		bakhdad	housewife	jafar		PCI	348.8	0.66	34.4				10.8	2	0.5	8.3	13.3	5.17	81.5	462
7701366153	snur mhamad hama karim	41	female	0		26/1/2021		suli-raparin	housewife	jafar		Coronary Angio	101.5	0.93	29				8.6	1.4	0.3	6.9	14.2	5.44	79.7	284
7705068614	yasra ahmad mhamad	64	female	0		26/1/2021		karkuk	housewife	jafar		Coronary Angio	152.9	0.55	15.8				8.5	2.6	0.4	5.5	13.7	4.98	86.5	246
7701564970	fars aziz fars	55	male	0		13/1/2021		suli-tasluja	business	jafar		Coronary Angio							9.1	1.9	0.6	6.6	13.9	4.97	78.6	169
7702175191	abdulla karim hama amin	66	male	0		2021-12-01		penjwen	business	jafar		Coronary Angio	199.3	0.83	37.7				5.2	1.3	0.4	3.5	13.8	4.99	83.6	260
7704281290	jabar abdulla majeed	57	male	0		2021-12-01		samara	business	jafar		PCI	99.1	0.95	48.3				10.1	2	0.5	7.6	14.5	5.14	85.9	221
7701900815	mhamad qadr abdulla	71	male	0		2021-12-01		axjalar	business	jafar		PCI	85	1.13	37.1				9.1	2.8	0.7	5.6	14	5.33	78.7	248
7701342867	salar karim aziz	35	male	0		2021-05-01		kalar	business	jafar		Coronary Angio	150.1	0.77	29.4				7.1	2.5	0.5	4.1	15.2	5.63	79.5	223
7701276102	falah ezadin mhamad	55	male	0		2021-05-01		karkuk	business	jafar		Coronary Angio&PCI	94.3	0.72	30.1				7.7	0.5	1.8	5.4	15.7	4.95	96.6	198
7701585500	qadrea sabr smin	70	female	0		2021-05-01		suli-shexmhedin	housewife	jafar		Coronary Angio	130.6	1.23	36.7				9.1	2.6	0.6	5.9	13.1	6.34	65.1	157
7716072060	adnan sabi3 khamis	57	male	0		2021-05-01		bakhdad	retired	jafar		PCI	100.9	0.86	26.6				7.2	1.9	0.4	4.9	14.8	5.04	87	291
7701201901	kamal maruf abdulla	65	male	0		2021-05-01		suli-farmanbaran	retired	jafar		Coronary Angio	244.6	1.03	21.3				14.5	2.6	0.7	11.2	14.9	5.35	83.6	227
7705147256	zakia namiq qaduri	67	female	0		2021-06-01		salahadin	housewife	jafar		PCI							9.7	3	0.6	6.1	13.8	5.54	71.5	325
7706660986	ban xald mahdi	37	female	0		24/1/2021		karkuk	housewife	jafar		PCI	106	0.7	24				11.3	1.4	0.4	9.5	13	4.87	73.7	189
7701217412	abdullkarim jarjes abdulla	67	male	0		24/1/2021		karkuk	business	jafar		PCI		1.38	61.3				7.9	1.9	0.4	5.6	9.2	3.56	77.4	243
7501343620	jeran jalal aziz	67	female	0		24/1/2021		chamchamal	housewife	jafar		Coronary Angio	274.6	0.7	17.6				8.4	3.1	0.5	4.8	12.9	4.36	89	248
7703531144	dlshad rahim mora	55	male	0		24/1/2021		karkuk	business	jafar		Coronary Angio&PCI	150.7	0.78	27				8.9	2.5	0.6	5.8	14.4	4.94	88.3	262
Phone	Name	Age	Gender	state		In Date		Adress	work	Dr	Type of operation	Procedure	glucose	Creatine(mg/dl)	Urea(mg/dl)	Troponin I test	S. Na+ (mmol/L)	S.K+ (mmol/L)	WBC (10^9/L)	LYM(10^9/L)	MID(10^9/L)	GRA(10^9/L)	HGB(g/dl)	RBC(10^12/L)	MCV(fl)	PLT(10^9/l)	T3(nmol/L)	T4(nmol/L)	TSH(ng/ml)
7703776580	farah ibrahem abd	70	male	0		25/4/2021		karkuk	house wife	dler	CABG	Coronary Angiography							8.3	1.4	0.2	6.8	11.1	3.74	89	184
7702909630	nazdar ahmad mahmod	62	female	0		2021-12-04		darbandixan	house wife	amanj	CABG	Coronary Angio							6	1.5	0.4	4.1	10.4	4.1	81.5	235
7800093651	xald hsen ahmad	42	male	0		2021-04-04		anbar	worker	aso	MVR								11.2	0.6	0.2	10.4	11.9	4.8	87.5	228
7702166057	nashmil majed mhamad	40	female	0		31/3/2021		suli-xabat	house wife	aso	ASD								8.9	2.2	0.2	6.5	10.8	4.58	75.3	408
7701551817	zhino omer hama salh	42	male	0		2021-03-04		suli-bakrajo	car mechanicer	aso	CABG	Coronary Angio							10.8	2.5	0.4	8	9.7	3.14	91.1	199	5.09	17.05	0.81
7501130365	shalaw ali perot	28	male	0		15/4/2021		rania-haje awa	bussines	shkar	Bentall								11.3	1.1	0.4	9.8	10.7	3.84	85.2	152
7511505131	ibrahim isma'el mahmod	42	male	0		31/3/2021		suli-bakrajo	employee	aso	AVR		92	0.9	27				11.2	1	0.4	9.8	9.1	3.37	83.4	163	2.2	63.9	51.6
7701956474	rafiq ra'uf as'ad	63	male	0		13/4/2021		suli-sarwary	bussines	darya	CABG	pci	100	0.6	44				14.4	2.3	0.5	11.5	11.6	4.41	82.3	291
7711503239	abdulrahman hama rash	74	male	0		2021-04-04		suli-xabat	worker	dler	CABG	Coronary Angio&PCI	113						9.9	0.9	0.2	8.8	12.1	4.35	83.2	152
7725118762	osman ahmad hsen	63	male	0		2021-04-04		suli-kanispeka	retired	dler	CABG	Coronary Angio&PCI	172						10.4	0.8	0.3	9.3	11.1	3.79	88.4	149	4.4	15.2	1.32
7701499229	gulbax salh shafif	66	female	0		28/3/2021		bawanur	house wife	dler	CABG								9.1	1.3	0.4	7.4	10.3	3.81	87.1	183
	rasul zahir mhamad	15	male	0		2021-11-02			student	dler	TOF								13.5	1	0.2	12.3	12.5	4.38	77.2	143
7503434026	xdr rasul xdr	51	male	0		18/4/2021		qaladze	bussines	dler	CABG	Coronary Angio&PCI							9.1	1.3	0.3	7.5	10.6	3.38	93.2	171
7701545593	azeez mahmood muhammad	53	male	0		20/4/2021		suli	solder	dler	CABG	Coronary Angio&PCI	117	1.2	27		144	4.3	8.1	1.4	0.3	6.5	9.6	3.3	89.4	154	5.27	16.33	1.16
7725043759	ma''suma sae''d amin	40	female	0		22/4/2021		suli-arbat	house wife	dler	lapretomy	no	112	0.55	38.9				3.7	0.8	0.2	2.7	10.1	4.21	78.4	92
7701579802	nazanin ali ibrahim	54	female	0		24/4/2021		suli	employee	shkar	MVR	Coronary Angio							9.2	1.7	0.3	7.3	10.6	4.23	77	154
7725287167	zara muhammad hama sharif	36	female	0		24/4/2021		kalar	house wife	shkar	MVR	no		0.77	20.9				9.8	1.8	0.4	7.6	11.7	0.07	86	294	1.48	74.1	5.64
7702370464	jamal abas ali	71	male	0		2021-07-07		karkuk	jobless	shkar	CABG	Coronary Angio							6	1.8	0.3	3.9	15.5	5.79	83.4	200
7508726105	haibat muhammad hassan	53	female	0		21/4/2021		halabjay shahid	house wife	shkar	MVR	Coronary Angio							5.6	0.8	0.2	4.6	11.3	4.4	79.3	142
7824129170	trifa hasan abud	60	female	0		17/4/2021		samara	house wife	darya	CABG		122	0.7	30				9.8	1.5	0.5	7.8	10.8	4.33	73.2	129
7703571702	nasrin mustafa mhedin	61	female	0		20/4/2021		suli	housewife	darya	CABG	Coronary Angio&PCI							6.8	1.5	0.3	5	11.4	4.19	84.5	206
7701457672	ali arf salih	68	male	0		28/3/2021		suli	business	shkar	CABG	Coronary Angio							10.4	0.7	0.1	9.6	10.2	3.29	91.2	152	1.3	99.11	0.636
7701418389	qadr muhammad qadr	64	male	0		2021-02-03		sili-zhalla	bussines	amanj	CABG	Coronary Angio&PCI							14	1.3	0.5	12.2	13	4.12	82.5	247
7701902326	sabiha muhammad salih	65	female	0		2021-02-03		bazyan	house wife	darya	CABG	Coronary Angio							11.5	0.9	0.2	10.4	12.4	4.17	86.6	184
7503269326	asty esmae''l xdhr	65	female	0		28/2/201		qaladze-raparin	house wife	dler	CABG	Coronary Angio&PCI							10.4	1.7	0.4	8.4	12.1	4.13	85	201
7705861511	elyaas aso muhammad	5	male	0		2021-01-03		qarax	no	dyar	VSD		105	0.26	32.6				9.1	2.1	0.6	6.5	10.2	3.75	82.4	195	3.11	125.9	3.77
7701951143	bakr muhammad abdulla	68	male	0		27/2/2021		suli	driver	shkar	CABG	Coronary Angio&PCI							8.8	1.3	0.3	7.3	9.9	3.36	88.1	145
7740872673	nazanin hama radha mahdi	55	female	0		27/2/2021		suli	house wife	shkar	CABG	no							14.3	2.7	0.4	11.1	10.5	4.08	79.9	329	0.97	5.24	7.82
7709468011	mryam muhsin muhammad	47	female	1	25/9/2021	2021-01-03		bazyan	house wife	shkar	CABG	Coronary Angio	319						14.9	1	0.3	13.6	12	4.51	88.7	140
7703625205	jabar muhammad ma''ruf	59	male	0		28/2/2021		suli-qrga	bussines	shkar	CABG	Coronary Angio&PCI		0.74	40.9				15.4	0.9	0.2	14.3	11.4	4.29	83	163			1.36
7701974135	shirin haidar fattah	65	female	1	25/4/2021	21/2/2021		halabjay shahid	house wife	shkar	CABG	Coronary Angio&PCI							15.6	1	0.3	14.3	1.4	4.05	89.4	172
7511577393	dastan baiz qadir	23	female	0		2021-06-02		suli	house wife	shkar	ASD	Coronary Angio	114	0.8	23				10	5.2	0.7	4.1	11	3.99	85.5	108	1.54	93.81	0.98
7725116549	munera rauf haydar	46	female	0		21/2/2021		suli-xabat	house wife	aso	PBA	Coronary Angio							17.1	0.9	0.2	15.8	12.8	4.26	83.8	232	4.33	17.9	1.22
7501912921	sarwar ali hussain	28	male	0		20/2/2021		halabjay taza	bussines	dler	AVR	no	85	0.9	36				6.9	1.3	0.3	5.3	12.7	4.31	87.7	238
7701583722	ma''suma muhammad karim	68	female	0		20/2/2021		suli	house wife	darya	CABG	Coronary Angio	95	0.6	44				9.6	1.5	0.3	7.8	10.2	3.84	85.9	196	1.32	109.8	1.03
7701428417	rebwar qadr faraj	47	male	0		22/2/2021		suli-mamayara	police	amanj	CABG	Coronary Angio&PCI							8.7	1.7	0.3	6.7	11.5	3.62	91.7	248
7702254754	sabrya sae''d omer	56	female	0		14/2/2021		suli-goizha	house wife	shkar	CABG	Coronary Angio		0.92	16				12.1	2.1	0.5	9.5	11.7	3.98	83.2	263
7725181697	husain fars larim	66	male	0		2021-07-02		hallabjay taza	bussines	shkar	CABG	Coronary Angio	96	0.9	28				8.4	1.1	0.1	7.1	9.7	3.44	87.8	78	2.2	108	3.15
7501144341	khazala sharif hamid	65	female	0		2021-10-02		koya	house wife	shkar	CABG	Coronary Angio							10.5	1.2	0.2	9.1	11	3.58	90.5	148
7701425405	abdulkarim abdulla qadir	60	male	0		17/2/2021		suli	teacher	shkar	CABG	Coronary Angio	103	0.9	30				12	2.8	0.4	8.9	11.1	3.37	89	234	2.3	94	1.4
7511506408	halima salim xdr	71	female	0		16/2/2021		qaladze-shameran	house wife	dler	CABG	Coronary Angio							8.7	1.5	0.3	6.8	9.4	3.37	86.9	131	5.67	14.44	2.68
7707621565	jamal hassan fathulla	50	male	0		14/2/2021		kalar	bussines	darya	CABG	Coronary Angio	272	0.7	33				6.3	0.7	0.2	5.4	12.7	4.3	87.7	114
7702450632	chya tofiq hama karim	32	female	0		16/2/2021		saidsadq	house wife	darya	VSD		105	0.4	20				8.9	0.6	0.3	8.1	10.4	3.66	83.3	182
7701045492	salar abdul star qazy	65	male	1	14-3-2021	2021-10-02		sangaw	peshmarga	darya	CABG	Coronary Angio	239	0.6	20				8.2	0.7	0.2	7.3	10.8	3.32	96.4	112
7719941376	hamid abwlla ibrahim	67	male	0				dukan	farmer	darya	CABG+AVR	Coronary Angio&PCI	110	1.5	65				11.5	1.1	0.3	10.1	10.9	3.86	85.8	135
7707679190	bahya omer muhammad	67	female	0		2021-07-02		suli-sarchnar	retired	dler	CABG	Coronary Angio	141	0.7	33				10.2	1.2	0.2	0.7	12.1	4.27	83.6	234
7511078215	najmadin hama salh	49	male	1	2021-10-03	14/1/2021		darbandixan	bussines		CABG+MVR	Coronary Angio							8.2	2.7	1.7	3.8	9.3	3.44	85.4
7503873797	jamal karim hama ali	52	male	0		13/2/2021		suli-sarshaqam	employee	shkar	CABG	Coronary Angio	92	0.9	27				12.1	1.1	0.2	10.8	11.6	4.01	87	196	2.6	101	2.18
7708433595	thaher dadhl abdulqadr	56	male	1	15-5-2021	15/2/2021		salahadin	bussines	shkar	CABG	Coronary Angio							6.7	1.3	0.3	5.2	11.6	4.16	86.5	177	1.8	150	0.92
7719424228	bahez mas'ud nawzad	13	male	0		15/2/2021		peramagrun	student	dyar	ASD	Coronary Angio	87.4	0.42	13				6.1	3.2	0.5	2.4	13	5.17	74.4	319	3.35	82.79	3.59
7719470591	aynas aram nasr	1	female	0		17/2/2021		peramagrun	no	dyar	PDA								7.8	1.8	0.4	5.6	10.9	4.24	71.9	225
7704040881	sara nawzad hasan	18	female	0		2021-09-02		karkuk	student	dyar	AD		140	0.65	28.9				10.1	1.2	0.2	8.7	11.5	3.95	89.9	186	1.83	102.7	0.447
7725062920	dlshad sabr mstafa	68	male	0		2021-02-05		suli-raparin	retired	shkar	CABG	Coronary Angio	113	1.08	41				10.7	1.3	0.2	9.2	10.3	3.82	78.5	139	1.7	92.9	0.5
7702139958	zana jamal fayaq	55	male	0		2021-04-05		suli-bakrajo	employee	shkar	CABG		162.8	0.93					8.7	1.2	0.4	7.1	10.8	3.79	80.2	194
7703600410	muhammad fayaq faraj	41	male	0		2021-06-05		suli-bardakar	bussines	shkar	CABG	Coronary Angio							11.7	1.4	0.3	10	12.4	4.47	77.4	217	4.47	13.44	1.16
7501730308	bashir mustafa abdul rahim	64	male	0		2021-04-05		halabjay shahid	peshmarga	darya	CABG	Coronary Angio	138	0.9	41				13.9	1	0.5	12.4	11.4	4.08	77.7	187
7701676329	baxtyar rawf mustafa	48	male	0		2021-03-05		takya	worker	amanj	CABG	Coronary Angio&PCI							6.6	1.3	0.3	5	11.2	3.92	79.6	250
7707603733	dlpak hade mhedin ali	37	fale	0		2021-01-05		zhalla	house wife	darya	MVR								11.1	2.43	0.34		14.2	4.54	93.2	309
7719673743	heva bryar tahr	2.5	female	0		2021-03-05		darbandixan	no	dyar	VSD		87	0.25	28.2				20.1	2.5	0.8	16.8	10.3	3.91	76.2	148	2.51	92.54	7.69
7701210732	saman hama fayaq ahmad	45	male	0		2021-08-05		suli	peshmarga	dler	CABG	Coronary Angio							8.1	1.1	0.3	6.7	11.2	3.78	81	89
7701445762	jalal rashed ahmad	66	male	0		18/1/2021		suli	bussines	shkar	CABG	Coronary Angio							9.8	1.6	0.3	7.9	9.2	3.14	87.5	220
7701515669	rzgar muhammad abdulla	50	male	0		19/1/2021		suli	employee	shkar	CABG	Coronary Angio	122	1	20				11.6	1.8	2.2	7.6	11.1	3.57	86.6	198	1.86	91.1	2.26
7701470058	galawezh ahmad karim	73	female	0		15/1/2021		suli-azadi	house wife	shkar	CABG	Coronary Angio							10.7	2.8	1.3	6.6	11.4	3.7	96.4	213
7706669980	adnan shukr majed	58	male	0		20/1/2021		duzxwrmatu	driver	shkar	CABG	Coronary Angio	220	1.1	37				12.4	2.3	2	8.1	10.7	3.61	89.6	177	1.24	111.7	4.5
7702133749	hero bakr aziz	41	female	0		15/1/2021		suli-kana sura	house wife	shkar	ASD								8.8	1.9	0.8	6.1	9.8	3.41	83.6	182
7701399680	mohsen mohamad zorab	54	male	0		19/1/2021			business	shkar	CABG	Coronary Angio&PCI															3.3	17.81	1.2
7701384607	aysha fuad ahmad	57	female	0		27/1/2021		duzxwrmatu		dyar	tranitional AV cannal								10.5	1.9	2.4	6.2	10.2	3.49	85	245
7701451002	haryad jaza mahmod	18	male	0		23/1/2021		suli-hawari taza	student	shkar	AVR		90	0.8	27				7	1	0.4	5.6	9.2	2.97	88.4	176
7711575890	runak sa'ed salh	47	female	0		25/1/2021		suli	house wife	shkar	CABG	Coronary Angio	89	0.5	25				5.5	1.9	0.4	3.2	36	4.54	79.3	219	2.16	121.7	1.98
7725246629	fauzea abdulla hama	47	female	0		26/1/2021		suli	house wife	shkar	CABG	Coronary Angio							10.2	1.9	1.7	6.6	9.8	4.34	70.9	296
7701925819	mustafa hama mahmood	47	male	0		26/1/2021		suli-tasluja	employee	shkar	CABG	Coronary Angio	94	1	32				12.4	2.3	1.3	8.8	12.6	4.01	93.8	284
7501969325	hadar qadr ahmad	40	male	0		28/1/2021		suli-tasluja	business	shkar	AVR	eco							13	2.6	0.7	9.7	12.4	4.66	90.6	196
7701565379	ahmad faraj ali	70	male	0		27/1/2021		bazyan	employee	shkar	CABG	Coronary Angio		1.25	41.2				8.8	1	0.4	7.4	9.4	3.06	84.1	150	4.46	16.41	1.64
7703569095	dyar abu bakr ja''far	18	male	0		21/1/2021		saidsayaq	student	dler	ASD								12.5	1.4	0.6	10.5	12.3	4.32	86.4	313
7701255606	muhammad ali namiq	5	male	0		22/1/2021		kfry	no	dyar	TOF		93	0.4	34				10.4	2.1	0.9	7.4	90.7	3.78	75	211
7717573348	muhammad farhad jalal	17	male	0		2021-11-01		axjalar	student	shkar	Renal cutery aneurysm			1.48	67.6				11.9	1.9	2.2	7.8	9.4	3.21	83.6	177
7702491846	zhyar abdul rahman salih	19	male	0		13/1/2021		qaratoxan	student	dyar	VSD								10.3	1.8	1.9	6.6	12.2	4.46	82.2	142
7704748637	naz jamal ali	9	female	0		2021-06-01			student	dyar	pulmonary stenosis+ASD			0.7	40.6				12.5	2.8	1.7	8	10	3.65	81.7	272
7701421809	ahmad abdulla xafur	57	male	0		15/1/2021		suli	bussines	dler	CABG	Coronary Angio&PCI	80	1.1	42		137	4.3	9.7	2.8	1	6.9	11.6	3.79	89.3	288	3.89	15.8	1.49
7703628849	hama salh ali osman	64	male	0		21/1/2021		kalar	bussines	dler	CABG	Coronary Angio							7.1	1.1	1.1	4.9	10.7	3.67	85.5	102	4.6	12.4	2.88
	walid arf mhedin	50	male	0		14/1/2021			bussines	dler	CABG	Coronary Angio							8.5	1.5	0.9	6.1	10.6	3.45	90	229
7703621053	taha aziz sa'ed	35	male	0		18/1/2021		penjwen	bussines	darya	AVR	eco							8.1	1.5	0.9	6.1	10.6	3.45	90	229
7702615485	faraydwn ali karim	73	male	1		14/1/2021		suli-rzgari	jobless	darya	CABG		94	1.1	5				17.5	2.6	1	13.9	12.5	4.27	85.7	188
7505053735	mhamad abubakr baper	54	male	0		2020-12-01		rania	peshmarga	dler	CABG	Coronary Angio							17.5	2.3	2.4	6.5	10.1	3.33	85.5	100	1.56	93.45	0.48
7725428081	hade wahab aziz	64	male	0		2020-08-01		kalar	employee	shkar	AVR								11.1	1.1	0.7	9.3	11	3.78	85.5	251
7701901492	sherko abdulla majed	41	male	1		2020-07-01		suli-ibrahim ahmad	journalist	shkar	CABG	Coronary Angio							16.1	3.4	3.3	9.4	10.2	3.92	80.4	289
7702474485	xafar mhamad rafiq	54	male	0		13/1/2020		halabjai shahid	jobless	shkar	CABG	Coronary Angio							14.7	0.7	0.5	13.5			74.5	153
7701557550	qasm qadr mhamad	65	male	0		2020-09-01		karkuk	bussines	shkar	CABG	Coronary Angio	133	0.9	29				8.2	2.7	1.2	4.3	14.3	5.2	82.2	193
7501870592	merza mhamad karim	50	male	1		2020-08-01		saidsadq	retired	shkar	CABG	Coronary Angio							14	3.6	2.4	8	11	3.96	80.7	20
7704412571	mhamad mahmod rostam	65	male	0		2020-05-01		saidsadq	bussines	shkar	CABG								13.8	3.2	2.9	7.7	9.6	3.19	85.4	178
7702177374	ahmad nabe xdr	61	male	0		2020-07-01		rania	jobless	darya	CABG	Coronary Angio							12.7	1.6	2.2	8.9	11.9	3.9	90.4	163
7500835300	mhamad fathulla nasrulla	72	male	1		2020-12-01			bussines	darya	CABG	Coronary Angio	102	1.3	43				8.2	1.1	1.1	6	10.9	3.84	85.1	174
7503072530	same' abdulrahman ahmad	52	male	0		23/4/2021		halabjai taza	employee	shkar	AVR	Coronary Angio							11.7	0.7	0.4	10.7	10.2	3.68
7725328734	hamed shakr qadr	64	male	0		28/4/2021		chamchamal-raparin	jobless	shkar	CABG+ASD								4.7	0.7	0.3	3.7	9.1	3.26	84.8	131
7701915260	abdulrahan ahmad hama amin	50	male	0		26/4/2021		takya	bussines	shkar	CABG	Coronary Angio							13.2	1.9	0.4	10.9	12.5	4.4	84.1	230
7701491448	balen shamal jalal	3	male	0		28/4/2021		takya	no	darya	ASD								12.5	1.5	0.2	10.7	12.7	4.53	83.7	2.7	2.23	86.32	4.83
7701464442	zara ahmad ibrahim	56	female	0		27/4/2021		dukan	bussines	dler	CABG								11.9	1.7	0.5	9.7	9.8	3.71	82.5	274
7501363592	abdulla baper haasan	66	male	0		27/4/2021		qaladze	jobless	darya	R.t Atred my*oma	Coronary Angio	98	0.8	32				10.7	0.6	0.3	9.8	12.2	5.19	78.2	272
7701904549	aub jamel ma'ruf	50	male	0		16/5/2020		suli-arbat	business	dler	server mr	Coronary Angio&PCI							12.6	3.8	2.1	6.7	31.9	3.82	83.5	179
7702239901	aram mahmod amin	47	male	0		2020-12-05			peshmarga	dler	CABG	Coronary Angio							15.8	2.2	0.9	12.7	11.9	4.41	81.5	316
7705036316	hsen mhamad karim	64	male	0		2020-10-05		darbandixan	jobless	dler	CABG	Coronary Angio&PCI							9.9	1.7	1.6	6.6	11.2	3.75	9.8	216
7701520175	rafeq ahmad abdulla	49	male	0		2020-05-05		grde sarchnar	bussines	shkar	CABG	Coronary Angio							22.2	3.3	2.9	16	10.3	3.23	9.3	303
7503346062	abdulla mahmood ali	52	male	0		16/5/2020		qaladze	bussines	shkar	CABG	Coronary Angio							11.7	1.1	0.4	10.2	10.2	3.66	84.5	233
7707707888	yousif karim mahmood	56	male	0		14/5/2020		raparin	bussines	shkar	CABG	Coronary Angio							11.2	0.7	0.9	7.6	12.5	4.33	87.4	348
7705194555	dlshad khwa murad muhammad	50	male	0		2020-11-05		suli-kanispeka	business	shkar		Coronary Angio							12.6	4.3	2.1	6.2	10.1	3.45	88.6	371
7501127419	jamal rashid muhammad	55	male	0		2020-11-05		halabajay shaid	jobless	shkar	CABG	Coronary Angio							15.7	3.4	3.4	8.9	9.7	4.37	67.2	58	3.69	18	0.636
7725448419	tahir muhammad adir	65	male	0		2020-08-05		darbandixan	jobless	shkar	CABG								13	2.9	2.7	7.4	9.9	3.58	82.1	179	1.11	63.21	8.9
7501903347	lavin muhammad majid	0.2	female	0		18/5/2020		penjwen	no	darya	VSD		87	0.7	25				8.8	3.5			12.5	4.72	81.9	177
	farwq sae''d qadr	52	male	0		2020-12-05		suli	retired	darya	CABG		133	1.1	33				6.2	2.2	0.4	3.6	14.4	5.33	86	207
7701247726	banit walid ali	10	female	0		2020-11-05		xanaqin	student	darya	ASD								13.2	1.8	1.5	9.9	12	4.27	83.1	206
	bokan azad azeez	15	female	0		2020-12-05		kalar	student	darya	ASD		96.9	0.94	36.4				9.8	2.3	1	11	11	4.67	70.4	161
7501232055	sabrya hussain hussen	50	female	0		22/5/2021		rania	health worker	dler	peri cordia+peri tonial			0.73	26.4				11.6	0.8	0.3	10.5	11.5	4.53	85.7	123
7702145100	ibrahim abdulla salih	61	male	0		22/5/2021		kalar	jobless	darya	CABG		103	1.1	39				9.1	1	0.2	7.8	9.8	3.87	80.6	159
75004762166	karwan abubakr hussain	15	male	0		24/5/2020		harir	bussines	darya	sever AS		98.7	0.6	18				6.7	1.2	0.2	5.3	9.4	3.68	79.3	164
7701428100	parwin elya hasan	69	female	0				suli-hawari taza	retired	amanj	CABG	Coronary Angio							9.5	1.1	0.5	7.9	8.4	3.21	83.8	169
7701580438	nuna karwan muhammad	12	female	0		19/5/2021		rania	student	dyar	ASD			0.48	18.2				9.2	1	0.3	7.9	11.2	4.04	82.7	202	2.38	85.82	1.48
7701568494	bahya ali mustafa	67	female	0		19/5/2021		nawzad company	house wife	shkar		Coronary Angio	107.7	0.72	49.8				7	1.7	0.3	5.1	9.5	4.7	64.5	192
7701502189	abubakr salh muhammad	56	male	0		16/5/2021		suli-kurdsat	peshmarga	shkar	CABG	Coronary Angio	103	0.94	32.9				9.1	1.4	0.3	7.4	9.7	3.41	81.2	165
7701998491	ardallan ali baba muhammad	47	male	0		20/5/2021		suli-farmanbaran	bussines	shkar	CABG								10.7	1.9	0.3	8.5	10.7	3.92	85.7	159
7740874926	muhammad hasan pirot	68	male	0		18/5/2021		dwkan	bussines	dler	CABG	Coronary Angio	96						7.4	1	0.3	6.1	11	3.73	91.7	228
7501608825	jamal abulla salih	52	male	0		23/5/2021		chwarqwrn	employee	dler	CABG								9.4	1.9	0.3	7.2	9.9	3.56	84.6	144
7708451683	mzahem muhammadtofiq	37	male	0		25/5/2021		tkrit salahadin	business	darya	DVR		108	1.4	64				12.6	1	0.2	11.4	9	2.95	89.8	153
7700203657	shahera abdullazweb	65	female	0		18/5/2021			house wife	darya	CABG		104	0.9	40				15.3	1.4	0.4	13.5	10.3	3.94	84.5	212
0751.69.785	arwan dana mahmood	0.3	male	0		26/5/2021			no	dyar	TOF		94.6	0.34	27.5				14.5	2	0.4	12	9.9	3.39	85	144	3.29	36.1	4.56
7501255810	jaza rahim sharif	59	male	0		19/5/2020		halabjay shahid	employee	darya	CABG		92	0.8	26				16.3	1.8	1.1	13.4	10.2	3.39	89.4	179
	salam muhammad sharif	63	male	1		17/5/2020		suli	jobless	dler	CABG	Coronary Angio							14.4	2.6	2.1	9.7	11	3.45	93.3	217
7702435801	muhammad ali qadir	54	male	0		17/5/2020		kalar	jobless	shkar	AVR		99	0.9	32				11.8	3.7	0.7	7.4	10.9	4.78	69.6	362
7701394394	nariman othman hama rashid	49	male	0		18/5/2020		suli	house wife	shkar	DVR								14.8	3.1	1.7	10	10.9	3.75	88.4	166
7708926854	jabar hama salih amin	62	male	0		20/5/2020		darbandixan	unemploee	shkar	CABG			0.98	50.2				9.8	1.9	1.3	6.6	10.6	4.21	77.8	106
7701939548	mir fakhr ali	0.9	male	0		19/5/2020		suli-sabunkaran	no	shkar	large size ASD		87	0.8	21				10.7	6.1	0.9	3.7	12.1	4.75	77.6	154
7701999134	salh sae''d abdulla	65	male	0		28/9/2020		suli-kaniba	bussines	shkar	CABG	Coronary Angio							9.8	1.1	1.8	6.9	10.8	3.93	84.5	199
7701474579	rahim hama kaka mohamad	67	male	0		30/9/2020		suli	retired	shkar	server MR	Coronary Angio							17	1.5	0.5	15	9.9	3.76	81.3	161
7706680665	jalal majed ahmad	64	male	0		2020-05-10		suli	worker	shkar	CABG	Coronary Angio							11.2	1.9	1.5	17.3	9.7	4.11	23.6	221
7700996191	falah msrhd salman	63	male	0		2020-04-10		karkuk	jobless	dler	CABG		110	0.87	2.21		138	4.09	10	2	1.3	6.7	9.8	3.28	87	139
7805295878	qasm sahil mahdi	18	male	0		30/9/2020		dyala	student	dyar	ASD			0.7	34.1				9.7	1.9	1.5	6.3	10.6	4.06	79.8	245
7501992343	mhamad xdr qadr	66	male	0		28/9/2020		sangasar	retired	dler	CABG	Coronary Angio							10.1	2.2	0.4	7.5	10.7	3.53	94.5	150	6.49	15.44
7728612409	hanifa salh mhamad	62	female	0		2020-03-10		chamchamal-takia	house wife	shkar	CABG+AR								12	1	0.2	10.8	12.3	4.32	85.3	103
7511633534	majed hamid hama amin	59	male	0		28/9/2020		koya	police	darya	CABG	Coronary Angio	102	0.8	40				9	0.9	0.2	7.9	12	4.22	87.2	93
7501294576	sabir rashid asad	54	male	0		2020-06-10		qaladze	bussines	dler	CABG	Coronary Angio&PCI							7.7	1.4	0.4	5.9	9.4	3.27	81.5	176
7826285423	qasm ahmadshukr	46	male	0		20/10/2020		salahadin	employee	darya	MVR		302	0.9	36				8	3.6	0.9	3.5	15.1	5.38	83.1	178
7704711410	kamaran hasan ali	35	male	0		2020-03-10		suli-xabat	car driving	darya	MR		94	0.8	33				7.4	3.8	0.5	3.1	14.5	5.56	82.3	274
7802438020	hsen ali chaid	62	male	0		2020-06-10		dyala	driver	dyar	CABG								5.5	1.5	0.4	3.6	13.7	4.64	93.9	232
7705418107	malk omed mhamad	4	male	0		2020-05-10			no	shkar	VSD								3.8	7.2	0.4	1.5	16.5	6.65	76	205
7701938807	sabiha osman rasul	54	female	0		2020-03-10		suli	house wife	shkar	server AR								10.3	3.8	0.8	5.7	36.6	4.1	89.2	229
7709061454	shiren abdulkarim jasm	29	female	0		17/10/2020		suli	house wife	darya	server MS MVR		84	0.8	47				6.6	1.8	0.4	4.4	11.2	4.52	80	218
7721553535	laryan luqman abdulla	12	female	0		19/10/2020		suli	student	dyar	ASD								13.1	1.8	0.7	10.6	10.8	3.77	84.4	157
7702190986	aysha e'nad nuradin	20	female	0		25/10/2020		karkuk	student	darya	ASD								11.7	2.6	0.5	8.6	10.6	3.69	85.5	275
7701900988	abdul ismael abdulla	63	male	0		20/10/2020		qaladze	bussines	dler	CABG	Coronary Angio	158	0.79	44		134	4.14	5.5	2.6	3.7	0.3	13	4.74	84.4	187	6.21	19.01	1.01
7705185234	abdulstar xurshed ahmad	66	male	0		13/10/2020		karkuk	jobless	darya	CABG+MVR								9.9	1.7	0.8	7.4	10.8	3.81	86.1	179
7719630861	fahema ali salh	67	female	0		2020-04-10		garmyan	house wife	shkar	CABG								7.8	1.1	0.6	6.1	12	4.22	83.3	135
7701558326	chnwr xafur esmail	37	female	0		2020-10-10		suli	employee	shkar	MVR		140	0.6	14				6.9	2.1	0.5	4.4	13.8	5.04	81	314
7512319207	ahmad mhamad karim	46	male	0		2020-11-10		suli	bussines	shkar	CABG	Coronary Angio	92	0.9	29				10.7	1	1	8.7	10.5	3.74	81.6	144
	shukrea ahmad abas	71	female	0		2020-12-10			business	shkar	CABG	Coronary Angio							8.3	1.4	0.7	6.2	10.3	3.48	84.5	114
7705362753	danar omer ahmad	10	male	0		2020-10-10		dukan	student	dyar	VSD		98	0.45	44.1				5.8	3.1	0.4	2.3	12.2	4.43	78.3	227	2.75	99.63	3.25
7702130146	rawen twana wahab	5	male	0		2020-12-10		chamchamal	no	dyar	ASD		97.4	0.39	22				6.673	4.406	0.4		13.6	5.6	76.37	246
7711029489	aneda abud hamed	71	female	0		24/11/2020		dyala	house wife	darya	CABG		145	0.5	35				12.8	1.7	0.5	10.6	10.3	3.58	84.9	196
7701407412	adl rasid ali	46	male	0		22/11/2020		kalar	worker		CABG	Coronary Angio							13.7	1.7	0.3	11.7	11	3.8	85.2	233
7703660628	yara owes qadr	4	female	0		2020-11-11		qaradax	no	dyar	ASD		85.5	0.35	14.4				9.5	1.7	0.6	7.2	10.4	3.85	80.9	200
7715417736	mahrwb nury yousif	58	female	0		26/10/2020		suli-raparin	house wife	dler	CABG								10.7	2	1.8	6.9	11.2	3.93	82.9	115
7801206043	sa''dya ali a''bud	56	female	0		2020-07-11		baghdad	house wife	dler	CABG								6.7	3.1	0.3	4.6	34.9	10.9	89.3	296
7702975960	mustafa jasim omer	18	male	0		2020-10-11		halabjay taza	student	dyar	VSD								16.1	1.5	0.7	13.9	11.4	4.06	85.3	254
7501448134	awder aziz abdulla	16	male	0		2020-02-11		suli-haji awa	student	dyar	VSD		112.3	0.45	17.2				13	1.8	0.8	10.4	11.3	4.05	82.8	208	2.75	89.82	1.95
7701435862	ahmad hassan qadir	63	male	0		2020-09-11		suli	emploee	dler	CABG	Coronary Angio							13	1.2	1.4	10.4	10.2	3.72	83.4	170
7714932913	mnataala hsen ashraf	5	female	0		25/11/2020		baghdad-jadida	no	dyar	ASD		125.9	0.37	23.8				9.24	4.05	0.4		12.3	5.05	74.2	380	2.97	101.2	1.26
7701057743	othman majid ahmad	64	male	0		24/11/2020		kalar	bussines	shkar	ASD+ALD	Coronary Angio	115						7.2	1.5	0.9	4.8	10.8	3.87	80.5	154
7501062027	nashmil qadr haji	40	female	0		25/11/2020		rania-ashty	house wife	shkar	ASD								13.7	2	2.7	9	13.2	4.89	83.3	180
7701472170	parwin salh karim	55	female	0		26/11/200		rozh hallat	employee	shkar	MVR+MS								9.5	3.6	0.5	5.4	13.8	5.35	80.4	216
7502958707	halawa husain muhammad	65	female	0		2020-01-11		darbandixan	house wife	shkar	MVR								14	1.9	1.8	10.3	12.2	4.49	85.2	235
7719470234	darwisa muhammad alid	52	male	0		2020-12-11		suli-ebrahim ahmad	teacher	shkar	ASD	Coronary Angio							11.9	1.6	1	9.3	10.5	3.77	19.9	105
7702441154	kazhall shkwr hamid	46	female	0		2020-09-11		kalar	teacher	shkar	ASD								14.4	1.3	0.7	12.4	9.5	3.1	86.5	81
7701543576	abdulla ahmad faraj	73	male	0		2020-07-11		suli-qrga	jobless	darya	MVR								12.4	1.2	0.3	13.9	10.7	3.82	84.5	181
7507974490	eman jutyar xalil	6	female	0		23/11/2020		kirkuk	no	dyar	ASD		75.5	0.43	22.7				7	3.1	0.6	3.3	13.1	5.01	79.9	212
7701236550	fatma karim ali	70	female	0		17/11/2020		bazyan	house wife	dyar	CABG+MVR								12.4	0.9	0.9	10.6	9.2	3.32	82.8	185
7501695279	avin jamal muhammad	30	female	0		20/11/2020		suli-azadi	house wife	shkar	MYXOMA								8.1	1	0.2	6.9	11.4	4.85	71.9	304	3.17	17.01	0.63
7701561994	amina najmadin amin	63	female	0		2020-11-11		suli-baxtyary taza	house wife	shkar	CABG+AVR								12.9	1.8	0.7	10.4	9.9	3.37	81.7	164
7719713291	mahmood ali xzir	14	male	0		21/11/2020		bazyan	student	shkar	VSD			0.54	26.8				6.9	3.7	0.2	3	13.3	4.89	82.9	308
7701503925	rawf mhammad mawlwd	57	male	0		41/11/2020		penjwen	bussines	shkar	CABG	Coronary Angio&PCI	253	0.9	30				10.7	5.6	0.7	4.4	39.7	4.76	83.3	293	2.2	137.5	0.6
7501153944	othman faraj fatah	70	male	0		16/11/2020		halabjay shahid	retired	shkar	CABG	Coronary Angio							14.3	2.3	1.7	10.3	9.1	3.18	83.5	136
	muhammad shakr mahmood	65	male	0		23/11/2020		suli	jobless	shkar	CABG	Coronary Angio	166						5.3	1.4	0.4	3.4	14.2	4.24	101.4	269
7701216134	omer sharif ahmad	52	male	0		22/11/2020		karkuk	retired	shkar	server MR								12.4	2.9	1	8.5	11.6	4.08	83.2	254
7076353591	nazdar saed salh	67	female	0		29/12/2020			house wife	shkar	CABG	Coronary Angio	305	0.82	25				14.4	3.2	1.8	9.4	12.2	4.25	86.6	188
7502314191	xanda hemn bahadin	5	female	0		2020-03-02		karkuk	no	dyar	ASD								7.4	2.8	0.6	4	14	5.09	81.4	220
	amina ahmad ibrahim	60	female	0		2020-02-02		qaladze	house wife	dler	CABG								15.4	1.3	1.3	12.8	11.3	3.81	85.9	144
7501798337	azwar hama amin omer	65	male	1		2020-01-02		halwan	bussines	shkar	CABG	Coronary Angio	110.3	0.95	29.3				14.8	1.8	0.5	12.5	11.8	4.11	84.9	252
7701523571	jalal abdlrahman mhamad	54	male	1		2020-02-02		suli	bussines	shkar	CABG	Coronary Angio&PCI							11.3	2.4	2.3	6.6	11.8	4.17	85.9	233
7243832970	talb salh ali	65	male	0		2020-05-02		dyala	retired	dler	server AS								5	7	1	3.3	11.8	3.81	90	131
7719907870	ali mhamad faraj	55	male	0		2020-01-02		suli	employee	darya	CABG	Coronary Angio	183	1.1	47				8.6	1.3	0.7	6.6	10.3	4.58	70.4	221
7701424718	mhamad amin hasan	72	male	1		2020-03-02		suli	retired	shkar	CABG	Coronary Angio	105	1	32				7.2	1.7	1.1	4.4	10.8	3.6	88.1	168
7703669946	xalil hama amin	55	male	1		25/2/2020		suli	jobless	shkar	CABG								8.7	3.1	0.4	5.2	46.3	5.75	80.6	161	1.92	87.6	0.96
7702262201	ra'na ahmad salh	58	female	0		19/2/2020		suli	house wife	shkar	CABG	Coronary Angio							5.2	0.9	0.4	3.9	11.5	4.02	86.8	201
	hasan ahmad esms'el	50	male	1		17/2/2020		suli	employee	shkar	CABG		107	0.7	24				9.2	3	0.5	5.7	12.8	6.23	62.4	241
7701937526	jabar qadr tofiq	61	male	0		2020-10-02		suli-ashty	teacher	shkar	CABG	Coronary Angio							11.6	1.8	2	7.8	12.2	4.26	83	232	2.07	103.2	1.52
7717575804	serwan karim hsen	43	male	0		19/2/2020		rzgari	police	shkar	CABG	Coronary Angio&PCI							11.7	2.1	0.8	8.8	10.9	3.56	86.6	285
7701379197	sdiq fathulla ibrahim	64	male	0		16/2/2020		suli	retired	shkar	CABG								10.4	0.9	0.6	8.9	10.9	3.36	92.3	172
7701577817	ali aziz sa'ed	57	male	0		24/2/2020		suli	employee	shkar	CABG	Coronary Angio&PCI		1	32				7.7	1.8	2.1	3.8	10.4	3.5	88.5	134	2	92.5	2.25
7701501976	abdwlkarim hwssen nadr	80	male	0		15/2/2020		suli	jobless	dler	CABG	Coronary Angio		0.99	51.1				7.3	1.2	0.7	5.4	10.3	3.57	86.4	182
7501684647	muhammad karwa more	0.2	male	0		22/2/2020		hewler	no	dyar	VSD		88.7	0.35	21.9				15	4.7	2.4	7.9	9	3.29	82.6	154	2.79	112.9	1.6
7705162184	ibrahim abdul xalq	9	male	0		2020-12-02		salahadin	no	dyar	TOF		102	0.5	16				12	3.2	26.8	1.4	12.2	4.33	88.4	141
7507078383	waran safar mahmood	3	female	0		2020-10-02		soran	no	dyar	VSD								11.5	5.1	1	5.4	9.5	3.25	85.4	227
7701900710	swara namiq qadr	47	male	0		25/2/2020		kirkuk	employee	dyar	CABG		180	0.9	25				16.6	1.4	0.7	4	14.5	10.4	78.7	249
7701944436	samia ali kamarxan	55	female	0		22/2/2020		suli-chwarchra	employee	dler	AVR	Coronary Angio	94	0.8	26				12.9	1.4	0.2	11.3	10.6	3.93	81.9	240
7701418584	rebwar mhamad faraj	60	male	0		23/2/2020		suli	bussines	dler	CABG	Coronary Angio							12.6	1.5	0.5	10.6	9	3.11	84.7	101
7701584390	kamal xafur rahim	42	male	0		18/2/2020		suli-ibrahim ahmad	employee	darya	CABG	Coronary Angio&PCI							13	1.2	0.3	11.5	12.7	4.43	87.7	230
7705053265	jalel amin latfulla	57	male	0		15/2/2020		karkuk	b	darya	CABG		120	1.02	21				17.6	3.9	2.7	11	10.6	3.57	88.8	219
7701945496	jalal rashid ahmad	68	male	0		20/12/2020		suli-shexmhedin	bussines	darya	CABG	Coronary Angio&PCI							11.37	0.38	1.19		13.1	4.48	89.9	135
7501236807	bakr aziz karim	76	male	0		2020-07-12		taynall	bussines	shkar	CABG	Coronary Angio							19.3	1.5	0.9	16.9	10.8	3.72	87.7	68
7501533916	xadija qadr mhamad	53	female	0		2020-07-12		penjwen	house wife	darya	CABG	Coronary Angio	227	0.5	42				8.2	1.8	0.4	6	11.4	4.02	81.5	230
7701235054	sabiha hsen hasan	23	female	0		2020-03-12		karkuk	house wife	darya	ASD		105	0.6	27				6.1	2.8	0.7	2.6	11.9	4.95	81.6	208
7502744301	awen sarkawt hama amin	8	female	0		2020-05-12		rania	no	dyar	ASD		84.6	0.44	17.6				4.2	1.9	0.3	2	12.4	4.8	74.6	322	2.62	127.3	2.22
7704000209	mhamad salh qadr	7	male	0		2020-09-12		kfry	no	dyar	VSD		98.9	0.41	31.9				6.4	0.6	1.8	4	13.8	4.91	78.8	431	2.2	95.83	2.86
7702349931	gyan adi fazl	2	male	0		2020-07-12			no	dyar	TOF		83	0.25	32				10.8	6	1	3.8	14.4	7.08	62.6	462	2.39	88.42	2.66
7507317758	prshng nasradin hasan	45	female	0		30/11/2020		darbandixan	house wife	shkar	DVR								15.8	3.3	0.7	11.8	11.6	4.68	76.8	252
7702499044	kwakar mahmod bayz	25	male	0		2020-06-12		qaladze	business	shkar	MVR		80.3						8.2	1.9	0.7	5.6	11.8	4.3	78.4	174
7714125656	nawzad mahmod hama rashi	58	male	0		2020-06-12		suli-haje awa	employee	shkar	AVR	Coronary Angio							16.3	2.5	1.9	11.9	12.1	4.25	84.2	174
7740877212	jalal dawd wahab	53	male	0		2020-05-11		suli	business	darya	CABG	Coronary Angio	279	0.8	29				8.3	3	0.6	4.7	13.4	4.99	78.1	242
7706262046	ahmad hsen kazm	61	male	0		2020-08-12		dyala	jobless	darya	CABG	Coronary Angio							7.1	1.8	1	4.3	10.4	3.95	78.8	332
7827240106	esmael abdula murad	56	male	0		28/11/2020		karkuk	worker	darya	AVR		135	0.8	32				12.5	2.6	1.8	8.1	12.1	4.23	83.5	226
7714960006	lelas osama	10	female	0		30/11/2020		rumada	student	dyar	VSD								11.1	1.7	0.3	9.2	11.8	4.53	79.2	167
7701557546	gulabax salh rashid	63	female	0		26/12/2020		suli-goizha	house wife	shkar	CABG								13	1.1	0.5	11.4	8.7	3.1	81.3	139
7702111640	farwq fayaq ahmad	47	male	0		26/12/2020		darbandixan	police	shkar	HOCM								14	2.1	2	9.9	9.2	3.37	84.8	73
7702297376	habeb ali	18	male	0		21/12/2020		kalar	student	dyar	VSD+ASD								15.5	1.5	0.7	13.3	9.9	3.45	83.1	122
7706645927	taha abdulla ali	53	male	0		27/12/2020		darbandixan	business	darya	CABG	Coronary Angio	105	0.6	25				8.4	2.8	0.5	5.1	15	5.18	83.5	238
7701968646	sadea rahman xasraw	45	female	0		22/12/2020		suli	house wife	shkar	CABG								11.9	2.6	0.7	8.6	12	4.17	84.6	198
7501266419	ayden hewa namiq	5	male	0		22/12/2020		suli-arbat	no	dyar	coraotation Aorta			0.35	32.8				5.2	2.3	0.3	2.6	12.5	5.14	72.9	208
7700371774	kamaran wrya muhammad	50	male	0		22/12/2020		suli-kanispika	engineer	shkar	CABG	Coronary Angio&PCI	96	0.9	27				6	1.9	0.2	3.9	40.3	4.73	85.3	258	2.2	105	1.6
7508767637	faeza hassan rajab	51	female	0		24/12/2020		rania	house wife	dler	CABG	Coronary Angio							9.1	1.8	0.4	6.9	11	3.79	82.1	158
7701578129	hama amin karim mahmood	68	male	0		30/11/2020		darbandixan	student	shkar	CABG	Coronary Angio&PCI							11.6	1.2	0.7	9.7	10.2	3.48	84.6	149
7701436758	sdiq ali muhammad	52	male	0		29/11/2020		suli-kaniba	bussines	dler	CABG	Coronary Angio							9.3	1.5	0.8	7	10.7	375	86.6	339	4.39	17.93	3.55
7700054918	salim abdulla ahmad	65	male	0		2020-02-12		suli	business	dler	CABG	Coronary Angio							10.1	1.4	1.1	7.6	12.5	4.74	79.9	192
7701507032	kamal aziz ahmad	60	male	0		28/11/2020		suli-raparin	business	shkar	CABG	Coronary Angio							9.9	1.2	0.7	5.26	15.1	5.26	90	189
7706765092	safar karim mohamad	56	male	0		29/11/2020		qara hanjir	bussines	shkar	CABG	Coronary Angio	98	0.9	31				13.8	1.9	1.8	10.1	11.3	5.14	69.3	144
7803220809	amal sabah muhammad	18	female	0		2020-02-12		kirkuk	student	shkar	ASD	Coronary Angio	98	0.8	26				9.4	2.8	5	6.1	37.6	5.1	73.6	337	2.5	141	3.4
7701821096	adawar harwn	81	male	0		13/12/2020		suli-chwarchra	jobless	dler	CABG	Coronary Angio	98						6.7	1	0.5	5.2	9.9	3.55	86	183
7703527690	abas assad sha murad	53	male	0		15/12/2020		xanaqin	bussines	dler	CABG						136	4.6	12.6	1.8	2	8.8	9.5	3.67	74.4	149
7701703060	maily rebaz rashid	12	female	0		14/12/2020		suli-ebrahim ahmad	student	dyar	TOF		92.3	0.39	35.8				11.7	3.5	1.2	7	14.2	5.43	81.9	116
7700464902	harwn rashid hamid	15	male	0		2020-12-12		dyala	student	darya	ASD		94	0.5	20				13.9	2.3	1.7	9.9	11.2	4.18	80.9	164
7505052332	yasr abdul karim xattab	3.7	male	0		16/12/2020		hewler	no	dyar	ASD								9.4	2	0.4	7	11.6	4.38	80.2	183
7707700023	othman said ahmad	73	male	0		17/12/2020		suli	jobless	shkar	CABG	Coronary Angio&PCI							8	4.2	0.5	3.3	13.4	5.35	81.4	200
7504618158	miuxlis muhammad yousif	63	male	0		16/12/2020		rawandz	jobless	shkar	CABG								8.54				44.9	6.49	69.2	262
7702399184	ahmad xalil jalal	42	male	0		19/12/2020		kirkuk	teacher	shkar	server MR		92	0.9	27				10.5	3.4	0.4	6.7	15.3	4.87	98.7	254	2.4	127	1.9
7702119198	kamaran hama karim	50	male	0		19/12/2020		suli-kana sura	employee	darya	CABG	Coronary Angio	275	0.6	22				7	3	0.4	3.6	14.5	4.94	83.2	198
7501970499	talib hama radha sae''d	64	male	0		2020-12-09		chamchamal	bussines	darya	CABG	Coronary Angio	282	0.8	25				9.5	1.9	0.6	7	10.5	3.72	80.2	171
7701550798	jamil kamal abdulla	50	male	0		19/9/2020		suli	employee	darya	CABG								15.9	3.3	1.5	11.1	12.5	4.33	86.2	228
7734887208	jalal mahmood ali	70	male	0		2020-03-08		suli-ashty	retired	shkar	CABG	Coronary Angio	94	0.38	20.1				15.6	2.2	2.6	10.8	12.3	4.16	85.6	227
7701181130	aysha jalal mhamad	54	female	0		2020-05-09		karkuk	house wife	darya	server MR+TR		132	0.9	28				10	4.7	0.9	4.4	14.6	7.12	83.6	293
7701542271	faxraden mahmod darwesh	55	male	0		2020-03-09		suli	worker	dler	CABG	Coronary Angio	104	0.8	59				8.1	1.7	0.8	5.6	10	3.54	82.6	147
7701508740	darbaz marf hsen	24	male	0		15/9/2020			business	shkar	ASD								5.8	1.9	0.3	3.6	13.7	6.04	69.1	213
7501501604	negar abdulla qadr	41	female	0		14/9/2020		halabjai shahid	house wife	dler	MVR								9.5	2.1	1.5	5.9	11.2	3.85	87.5	159
7701588727	azad mahmod saed	64	male	0		2020-10-09		halabjai shahid	bussines	shkar	CABG	PCI	103	0.9	28				14.9	1.4	0.9	8.6	10.7	3.87	81.7	178	1.82	105.6	1.15
7501959318	rzgar sham awl	57	male	0		27/9/2020		suli-rozhhalat	bussines	dler	CABG	Coronary Angio&PCI	126						7	1.9	1.1	4	9.4	3.35	82.8	175
7702211227	awat rashid abdulla	50	female	0		21/9/2020		suli-gozakan	house wife	shkar	server moderate MS	Coronary Angio	94	0.8	24				6.9	2.6	0.9	3.4	14.5	4.88	88.1	192
7731445466	maya haidar ali	7	female	0		28/9/2020		garmyan	student	dyar	ASD								8.6	1.9	0.4	6.3					2.74	128	1.38
7701526690	suhaiba tofiq hama amin	57	female	0		19/9/2020		suli	house wife	shkar	CABG	Coronary Angio&PCI	105	0.6	28				15.5	2.6	1.2	11.7	10.5	3.74	84.2	152
7717877977	sena hamed jamal	39	female	0		2020-07-09		suli-sarwary	house wife	dler	MS+TR								12.2	2.9	1.6	7.7	9	3.51	82.5	210
7716038361	nwal jamil xalifa	65	female	0		16/9/2020		hla-babl	employee	dler	CABG+MR								11.1	2.8	1.2	7.1	12.1	4.32	88.5	106
7701904557	ako rostam hasan	48	male	0		13/9/2020		suli-qrga	employee	shkar	server MS+MR	Coronary Angio							12.2	1.9	2.1	8.2	10.3	3.89	78.7	146
	jamal hama karim	64	male	1		2020-06-09		suli	jobless	shkar	CABG	Coronary Angio							13.6	3.3	2.6	7.7	9.7	3.43	83.5	221	1.68	85.79	0.743
7701566002	nazdar mhamad mstafa	70	female	1		15/8/2020		suli	house wife	shkar	CABG	Coronary Angio	105	0.88	29				5.8	1.5	0.3	4	36	4.39	81.9	176
7701952613	halima hasan ali	54	female	0		18/8/2020		suli-maladawd	house wife	shkar	MVR+AVR								12	1.1	1.5	11.4	11	1.59	91.3	91
7719936451	salh ahmad morad	70	male	0		16/8/2020		halabja	jobless	shkar	CABG+MVR								11.3	1.3	0.6	9.4	9.5	3.2	84.8	137
7501924613	razad aram hasan	18	female	0		2020-10-08		suli-saidsadq	student	shkar	ASD								5.5	2.2	0.2	3.1	11.9	3.89	89.4	243
7702233869	aysha arf hasan	68	female	0		2020-10-08		suli	house wife	shkar	CABG	Coronary Angio							8.6	3.7	0.3		13.7	4.95	83.4	189
7701914960	azad akbar hsen	45	male	0		2020-08-08		suli	employee	shkar	CABG+server MR	Coronary Angio							9	3.3	0.5	5.2	15	4.71	93.2	141
7501966420	masuma faraj fatah	70	female	0		2020-09-08		halabjai shahid	house wife	shkar	CABG	Coronary Angio							2.2	2.3	0.1	6.3	27.7	4.14	84	208	0.77	120	1.2
7701510220	rezhaw ahmad saed	40	female	0		13/8/2020		saidsadq	house wife	shkar	server AR								11.3	3.5	1.4	6.4	10	3.39	85.5	243
7701552784	hasan mhamad saed	50	male	0		2020-12-08		suli	bussines	shkar	CABG	Coronary Angio	199						11.4	1.5	0.4	9.5	10.2	3.56	81.5	158
7701410385	rasan karim qadr	1	male	0		2020-12-08		suli	no	dyar	PDA								9.6	1.9	0.4	7.3	11.5	4.38	78.5	258
7707780411	shad ibrahim maladawd	2.8	male	0		17/8/2020			no	dyar	VSD								13.8	3.3	1.6	8.9	12	4.26	79.8
7705514603	sawsan mhamad jasm	45	female	0		2020-11-08		dyala	teacher	dler	MVR								10	2.3	0.7	7	11.6	4.55	77.4	143
7701031989	turki frih sand	66	male	1		18/8/2020		rumada	jobless		CABG		80	1.1	35				9	2.5	1.6	4.9	13.4	4.77	88.1	220	4	16.3	3.9
7501524945	mstafa hsen tofiq	59	male	0		2020-09-08		penjwen	jobless	dler	CABG	Coronary Angio							14.8	3.5	2.5	8.8	1.4	3.87	86.2	157	1.27	103.51	0.79
7719496343	kalswm mstafa saed	68	female	0		2020-08-08		sargalu	house wife	dler	CABG	Coronary Angio	230	1.01	63.6				7.8	1.9	0.7	5.2	9.5	3.35	86.6	209	1.65	107	1.35
7501936717	luqman hsen mhamad	47	male	0		2020-11-08		darbandixan	worker	darya	CABG	Coronary Angio	95	0.9	25				8.7	1.7	1.1	5.9	11.3	3.82	84	206
7807437812	hamd mhamad abdulla	68	male	0		15/8/2020		karkuk	jobless	darya	CABG		133	1.1	47				15.1	1.9	2.4	10.8	10.3	3.45	83.9	123
7701543081	halawa ahmad abdulla	58	female	0		22/8/2020		suli	house wife	darya	CABG	Coronary Angio	122	0.7	30				11	1.9	0.7	9.3	10.9	3.57	89.2	209
7715653184	adam dlshad ahmad	2	male	0		19/8/2020		karkuk	no	dyar	TOF								17.6	6.1	1.1	10.4	11.5	4.06	84.7	93
7706723537	osman abdulla rauf	70	male	0		26/8/2020		halabja	retired	dler	CABG	Coronary Angio							17.9	3.7	3.1	11.1	9.8	3.42	83.9	210
7701730079	mhabad hama tofiq	52	female	0		22/8/2020		suli-hawari taza	employee	shkar	CABG	Coronary Angio&PCI	220						16	2.1	0.5	13.4	9.6	3.33	80.8	243	1.7	127	4.3
7501537119	rabea hsen majed	67	female	1		25/8/2020		halabja	house wife	shkar	CABG								9.1	1.6	0.8	6.7	12.1	4.35	83.2	211
7501141883	renas rzgar mhamad	29	female	0		26/8/2020		halabja	teacher	shkar	ASD		89	0.8	25				10	2	0.3	7.7	10.3	3.38	86.5	210
7701595328	xalib salim amin	60	male	0		24/8/2020		suli	bussines	shkar	server AR	Coronary Angio							9.1	1.4	0.6	7.1	10.1	3.2	88.9	148
7702329005	ayat emadatin darwesh	53	male	0		23/8/2020		kirkuk	worker	shkar	CABG+AVR	Coronary Angiography							11.6	2.2	1.7	7.7	10.5	3.91	78.7	137
7501942961	jihan abdulla hassan	50	female	0		17/11/2020		hallabjay taza	business	darya	AVR	PCI	141	0.9	29				10.2	1.1	1.1	8	9.4	3.77	74.1	135
7708065099	kamaran muhammad hamad	48	male	0		14/11/2020		kalar	bussines	darya	AVR		116	1.2	32				10.9	2.8	1.6	6.5	10.6	4.86	66.1	160
7701556707	sabrya nasradin muhammad	63	female	0		18/7/2020		suli	house wife	darya	CABG	Coronary Angio&PCI	483	0.5	21				7.7	2.8	0.3	4.6	13.7	4.64	88.5	330
7501595350	hamd rasull hamd	70	male	0		2020-07-07		suli		darya	CABG	Coronary Angio	125	0.9	30				9	1.9	1.5	5.6	10.9	3.43	95.1	143
7722254157	omer muhammad karam	50	male	0		2020-05-07		suli-gulla bax	bussines	darya	CABG	Coronary Angio							9.5	2.2	1.5	5.8	11	3.88	85.1	218
7701449707	mahmood ebrahim ahmad	50	male	0		16/7/2020		suli-tavga	unemploee	dler	CABG	Coronary Angio	187	1.7	52				10	2.3	1.1	6.6	10.1	3.2	93.1	312
7702452460	laila rasul muhammad	43	female	0		2020-11-07		said sayaq		dler	ASD		174	0.72	29				7.1	2.4	0.5	4.2	11.4	4.45	80.4	252
	adla muhammad hasan	68	female	0		2020-07-07		halabjay taza		dler	CABG	Coronary Angio	242						8.3	2	0.5		12.1	4.37	78.7	307	4.09	15.58	3.27
7731410909	salah ali hamd	45	male	1		25/7/2020		penjwen	bussines	darya	DVR	Coronary Angio	109	1.1	45				21.5	3.3	3.3	14.9	12.6	4.14	87.9	135
7701575696	qwmrya esmae''l sofi	63	female	0		23/7/2020		suli		shkar	server MR	Coronary Angio	200						18.3	3.4	0.9	14	11.9	3.88	90.2	202
7701588272	bahe qadr abdulla	69	female	0		25/7/2020		suli		shkar	CABG		115	0.89	31				21.9	4.9	1.6	15.7	10.5	3.56	88.6	131
7701277183	sabiha salh ahmad	75	female	0		26/7/2020		suli		shkar	CABG	Coronary Angio		0.8	71				16.6	2.3	0.9	13.4	13.1	4.35	75.6	161			0.608
7501131609	amr omer hama rashi	47	male	0		27/7/2020		hallabjay taza		shkar	AVR	Coronary Angio&PCI							8.1	0.9	1.1	6.1	10	3.75	78.6	122
7701531965	las saman hamd	10	male	0		2020-08-07		suli-dukan		dyar	ASD		111.9	0.43	20.2				11.1	2.2	0.7	8.2	10.1	3.68	78.9	264			31
7708437551	manal amr hamd	11	female	0		2020-04-07		suli		dyar	COA		100	0.62	29.1				13.3	2.4	0.8	10.1	9.9	3.46	84.5
7702404999	nyaz hasan rasul	2.6	female	0		15/7/2020		rania		dyar	TOF		85.8	0.43	19.8				7.7	4.6	0.6	2.5	13.3	5.18	77.3	225
7719941448	bayan baxtyar nure	8	female	0		25/7/2020		suli		dyar	VSD		90	0.25	22				9.5	3.6	1.2	4.7	10.9	3.6	86.8	122	2.93	113.8
7702133368	zhin rezhin fuad	4	male	1		27/7/2020		suli		dyar	ASD		92.4	0.35	23.5				7.1	4.8	0.6	1.7	12.2	5.21	73.5	292
7711506957	sharif ali sharif	66	male	0		15/7/2020		peramagrun		shkar	CABG +server AS								9.7	2.6	1.9	5.2	12.2	4.19	89.1	120
7703565779	mhamad ali hama amin	67	male	0		18/7/2020		suli		shkar	MVR	Coronary Angio	90	0.9	32				23.7	5.1	5.2	13.4	9.3	3.08	88	146
7701393962	aysha salh mhamad	55	female	0		2020-04-07		saidsadq		shkar	CABG	Coronary Angio	130						10.4	2.2	0.9	7.3	3.73	10.6	87.5	257
7703636772	mhamad ali hsen	30	male	0		13/7/2020		xanaqin		shkar	VSD		87	0.9	28				18.7	1.8	0.5	16.4	12.2	4.52	80.5	167
7501950629	ali hsen ali	70	male	0		13/7/2020		qaladze		shkar	CABG	Coronary Angio		1.51	71.8				20	2.4	0.6	17	10.5	3.7	81.7	142
7731548089	choman abdulwahed mhamad	35	male	0		2020-11-07		suli	bussines	shkar	server MS+TR+PHTN								7.2	2.4	0.9	3.9	15.4	5.29	90.3	280
7701564768	abdul jabar ali abdulla	67	male	0		2020-09-07		suli		shkar	CABG	Coronary Angio							13.1	2.2	2.4	8.5	10.4	3.18	97.6	241
7701509221	la''alya mustafa qwrbani	60	female	0		2020-05-07		suli		shkar	serverms+mr								14.5	1.9	1.4	11.2	12.1	4.21	85.9
7702160024	anya hawkar aasy	3.5	female	0		2020-03-06		kalar		dyar	TOF		85.9	0.42	25.2				18.3	5.4	1.5	11.4	10.1	3.52	86.3	151	3.15	123.3	2.31
	brakhas yar ahmad	65	male	0		31/5/2020		hallabjay taza		dler	SERVER MR	Coronary Angio							13.8	2	1.6	10.2	11.5	4.02	87.5	128
7503843690	braim hamad rasull	66	male	0		2020-06-06		rania		dler	CABG+MVR	Coronary Angio							9.5	1.3	1.2	7	12.2	4.02	90.7	241
7702777547	husain hama ali	61	male	0		30/5/2020		suli	bussines	darya	CABG	Coronary Angio	102	0.8					9.5	2.5	1.2	5.8	12	4.04	87.5	223
7705022244	aziz qadr muhammad	66	male	1		2020-03-06		suli		shkar	AVR	Coronary Angio							8.3	2	1	5.3	9.6	3.41	83
7701532416	karim qadr xdr	56	male	0		29/5/2020		suli	bussines	shkar	CABG	Coronary Angio	112	0.9	27				10.7	2.3	1.6	6.8	10	3.27	88.3		2.01	104.8	0.913
7701532616	bafraw hassan ahmad	52	female	0		2020-06-06		chamchamal		shkar	CABG								10.6	1.7	1.4	7.5	10.9	3.91	83.4	237
7705002614	lewan garmyan qasm	2	female	0		13/6/2020		chamchamal		dyar	VSD								12.5	5.2	0.9	6.6	12.8	4.63	81.2	166
7509206707	muhammad jamal muhammad	2	male	0		17/6/2020		hewler		dyar	TOF		111.6	0.42	21.5				17.9	6.1	2.2	9.2	12.6	4.51	85.5	98
7701529043	galawezh abdulla faraj	67	female	0		18/6/2020		suli-penjwen		shkar	CABG								11.1	1.7	1.2	8.2	9.1	3.66	75	257
7702262938	saman abdulla fathulla	44	male	1		20/6/2020		suli	bussines	shkar	CABG	Coronary Angio&PCI	90	0.9	27				10.1	3.8	0.7	5.6	16.3	5.79	87.5	253
7702135527	rwnak muhammad ibrahim	50	female	0		17/6/2020		suli		shkar	CABG	Coronary Angio							11	1.2	0.7	9.1	10.9	3.76	84.7	284
7701529784	hama rashid qadr hama	72	male	0		13/6/2020				shkar	CABG			1.38	40.2				14.4	2	1.7	10.7	11	3.73	83.2
7701572573	hassan qadr mhedin	68	male	0		15/6/2020		suli		shkar	CABG	Coronary Angio							16.2	1.8	0.7	13.7	10.9	3.57	89.4	189
7709348107	muhammad jum'aa jabar	27	male	0		14/6/2020		kirkuk		dler	ASD		159						10	2.6	0.6	0.9	11.5	3.55	92	174
7702189535	badrya muhammad ebrahim	56	female	0		20/6/2020		suli-kareza wshk	house wife	dler	CABG	Coronary Angio							13.3	1.6	0.6	11.1	10.5	3.57	88.2	228
7701494348	karim xdr fatih	71	male	0		16/6/2020		suli	retired	dler	CABG+MR	Coronary Angio							16.4	1.8	0.6	14	12.8	4.3	90	133
7503204019	shadyar sabr ahmad	14	male	0		15/6/2020		qaladze	student	darya	ASD		91	0.5	28				11.8	2	9	8.9	11.8	4.28	80.8	259
7503738995	nahya habib ja''far	66	male	0		16/6/2020		said sayaq		darya	CABG	Coronary Angio	165	0.6	77				21.2	3.7	1	16.5	10.7	3.78	84.8	409
Phone	Name	Age	Gender	State	Pass date	In Date	time pass	Adress	work	DR.		Procedure	glucose	Creatine(mg/dl)	Urea(mg/dl)	Troponin I Test	S. Na+ (mmol/L)	S.K+ (mmol/L)	wbc	LYM(10^9/L)	MID(10^9/L)	GRA(10^9/L)	HGB(g/dl)	RBC(10^12/L)	MCV(fl)	PLT(10^9/l)	T3(nmol/L)	T4(nmol/L)	TSH(ng/ml)
7702474089	Kafia Ali Aziz	60	Female	1	29-03-2021	28-03-2021	07:30:00	Kalar	HouseWife	Mahir
	Fatima Karim Ali	68	Female	1	21-03-2021	21-3-2021	23:35:00	Garmyan		Hisen				3	77	0.01	137	5.2
7701397688	Ahmad Hisen Ahmad	70	Male	1	29-03-2021	22/3/2021	12:35:00	Suli-Sarchnar	jobless					4.5	229		135.8	5.99	5.2	0.4	0.1	4.7	9.5	4.3	69.7	19
7501241635	Rabia Aziz Rasul	55	Female	1	2021-07-03	2021-03-03	22:15:00	Kerkuk	jobless	Dana				2.5	105.4	0.01	139	5.8	9.7	1.3	0.5	7.9	7.8	2.52	103.2	405
7518770747	Hisen Ali Murad	50	Male	1	2021-10-03	2021-09-03	03:20:00	Kerkuk	jobless	Dana Hama
7721818140	XalilEbrahim		Male	1	2021-05-03	2021-05-03	17:30:00	Xanaqin		Farman				1.7	46	>25	140	4	12.8	1.2	0.4	11.2	10.3	3.57	96.3	71
780005091	Sleman Hamd Hisen	90	Male	1	23/3/2021	15/3/2021	12:40:00	Arbat		Kawa				0.8	48.7	0.7	144.1	3.78									3.6	152.6	0.006
7504730847	Qumrya Hama Rashid Mahmood	68	Female	1	27/3/2021	20/3/2021	11:15:00	Suli-MajidBag		Tarq				1.8	159	5.9	126	5.7	11.1	0.9	2.5	7.7	12.3	4.12	90.5	223
	Gelas Nohamad Qadir	67	Female	1	2021-11-03	2021-11-03	11:20:00	Suli-Sarkarez	Housewife	Hemn		Coronary Angio&PCI
7721536060	Hama Salih Sabir	60	Male	1	27/3/2021	26/3/2021	16:10:00	Halabja	Jobless	Farman						13.79			14.79	5.3	3.1	6.3	20.3	6.82	88.1	289
7736988387	NuqlaAli Karim	57	Female	1	2021-08-03	2021-06-03	05:30:00			dlawar		Coronary Angio&PCI		0.75	38.9		141.4	4.16	16.4	1.3	0.5	14.6	13.2	5.03	78	287
	Aesha Qadir Ahmad	88	Female	1	15/3/2021	13/3/2021	01:45:00	Sarkapkan	HouseWife	Hemn				0.8	63	4.3
7501769386	Rahma RasulRajmaRasul	74	Female	1	25/3/2021	17/3/2021	08:20:00	Kaneskan	HouseWife	Farman				0.54	44.3	9.5	158.1	5	23.4	1.5	0.5	21.4	11	4.36	76.1	295
7702237551	Sabiha AdulaMustafa	56	Female	1	20/3/2021	16/3/2021	19:40:00	Sulaimany	HouseWife	Jalal				4.14	134.8		129	4.3	14.9	0.9	0.3	13.7	12.4	4.13	91.1	163
7501113632	Badea Aziz	81	Female	1	2021-05-03	28/2/2021	12:00:00	Hawler		Mahir				3.24	232.7		164	3.2	18.1	1.5	0.5	16.1	13		87.7	319
7705121636	Salah Ali Hama Rashid	54	Male	1	13/3/2021	2021-12-03	01:15:00	DuzXwrmato		Mahir				1.6	56	3.64	132	5.9	11.5	1	0.7	9.8	13	5.3	85.5	361
7701571086	Dara Hama Ahmad	60	Male	1	21/3/2021	21/3/2021	1:45Am	EbrahimAhmad	kasb	Tariq				0.88	36.4		137.4	4.11	15.4	2.7	0.7	12	14.1	4.7	89.5	225
7501031114	Maneja Rashid Faraj	74	Female	1	2021-02-03	28/2/2021	05:30:00	Suli-Aawal		Mahir				2.6	95.7		130	6	9.2	0.9	0.3	8	8.9	3.68	78.2	102
7725288104	Sabir Asi Mahmod	68	Male	1	2021-03-03	2021-03-03	07:45:00	Kerkuk		Kawa
7700789544	HisamShakir Majed	54	Male	1	2021-12-02	2021-11-02	22:50:00			Tariq		Coronary Angio&PCI
7706543332	Atya Ramazan Abdulla	70	Female	1	2021-07-02	2021-02-02	20:30:00	Kerkuk		Kawa				1.79	115.1	0.1	132.7	4.99	12.3	1.4	0.3	5.9	9.6	3.48	86.7	144
7721509826	Amina Karim Abdulla	58	Female	1	13/2/2021	2021-09-02	07:20:00	Raparen	HouseWife	Jalal				0.64	34.4		140.8	5.1	7.7	1.9	0.4	5.4	12.1	4.01	90.1	364
7701342343	abdull Jabar abdull rahman	67	Male	1		23/2/2021	22:00:00		Retierd	Dler		Coronary Angio		1	48				5.9	1.7	0.5	3.7	12.5	4.89	78.5	130
7706174233	Zwhria Kharib	58	Female	1	16/02/2021	14/2/2021	08:20:00	Raparen		Hisen				1.36	68.4	0.1	145.3	4.9	8.5	1.3	0.3	6.9	13.3	5.09	83.7	227
7702533035	Roshna Aziz	27	Female	1	4//2/2021	2021-02-02	18:15:00	Raparen	HouseWife	Dlawar				0.48	21	2.1	124.4	5.04	23.5	3.7	1.1	18.7	12.4	3.86	84.7	489
7705276059	Saadun ahamd	80	Male	1	24/2/2021	23/2/2021	12:45:00	Sulaimany		Jalal				2.69	75.8	>25	138.2	5.37	20.2	3.4		14.6	12.9	4.47	86.3	215
7700406086	Ismail Mohamad Abdulla	55	Male	1	2021-03-02	2021-02-02	17:25:00	Sulaimany		Jalal				102	42				14.3	1.7	0.5	12.1	15.9	5.61	84.6	262
7701547389	Hama Ali ali	91	Male	1	27/2/2021	24/2/2021	08:10:00	Sulaimany		Farman				2.4	145		134	3.7	5.1	1.3	0.3	3.5	10.3	3.66	88.4105	105
7719685505	Soiba Salim Rashid	60	Female	1	22/2/2021	2021-06-02	08:20:00	Suli-Azadi	HouseWife	Dana				1.5	94		130	4.9	11.2	2.6	0.7	7.9	10.7	4.04	82	170
7702164055	amina Saeed Maaruf	80	Female	1	14/2/2021	2021-11-02	19:00:00	Sulaimany		Tariq				1.79	94.9		131	5.24	13	1.5	0.4	11.1	10.6	3.55	90.9	264
7701377242	Bryar Mohamad ahmad	16	Male	1	28/2/2021	23/2/2021	06:00:00	Suli-kanispika	worker	Jalal				0.54	18.7		140.1	2.26	8.9	1	0.3	7.6	11.9	3.2	83.5	263
7701534377	Ali Abdulla Mohamad	69	Male	1	2021-11-02	2021-07-02	13:50:00	Suli-Farmanbaran	retierd	Hisen				2.6	110	8.65	141.8	5.67	12.3	0.5	0.3	11.5	10.7	3.41	102.4	150
7501176029	Rahim Tofiq	66	Male	1	16/2/2021	16/2/2021	22:15:00	Halabja		Jalal				1.4	41	0.1	135	6.2	12.3	0.8	0.4	11.1	13.9	4.89	93.5	160
7702337949	Adel aziz Saeed	71	Male	1	23/2/2021	18/2/2021	12:20:00	Kerkuk		Tariq				2.8	178		127.2	6.25	22.2	1.5	0.5	20.4	17	6.36	88.7	94
7711158112	Laile Fuad Sharif	76	Female	1	16/2/2021	13/2/2021	11:45:00	Suli-Shakraka		Hisen				4.59	214.7		132.2	6.08	7.38	1.44	0.22		12.2	4.37	82.8	262
7501013525	Hama Zahir	72	Male	1	17/2/2021	17/2/2021	05:40:00	Suli-Kaniba		Jalal						0.1
7702391219	Ahmad Karim	71	Male	1	28/2/2021	27/2/2021	03:00:00	Kerkuk		Hisen				1.5	49	0.8	137	4.3	9.5	1.2	0.4	7.9	12.5	4.46	90	204
	Shanya Aras	22	Female	1	23/2/2021	23/2/2021	06:45:00	Suli-Twimalik	student	Kawa				0.15	24.3		144	3.5	2.8	0.5	0.3	2	8.9	3.17	87.9	168
77032646545	Azad Ahmad Mohamad	64	Male	1	22/4/2021	18/4/2021		Kalar	worker	Hemn		PCI
7824826815	Abdull Razaq Abdull Qadir	63	Male	1	2021-11-04	2021-11-04	16:30:00			Jalal				2.35	169		144.1	4.14	8.2	1.2	0.3	6.7	9.2	3.09	87.8	141
7701552620	Mahmood Rahman Mhamad	94	Male	1	2021-11-04	2021-11-04	09:00:00	Suli-SharySpy		Jalal						1.37
7701238576	Hasan Mhamad Majmood	80	Male	1		2021-11-04			Jobless
7701581177	Ni3ma Ahmad Umar	74	Female	1		2021-03-04		Suli-Azmar		Hisen				1.1	75.7	25	142.9	4.64
7501153880	Ali Ahmad Mohamad	85	Male	1	2021-10-04	2021-10-04	18:20:00	Ranya		Jalal
7702487731	Umer Osman Qadir	75	Male	1	2021-08-04	2021-07-04	04:50:00	Penjwin	worker	jalal				3.4	133.5		135.5	4.96	15.7	1.3	1.8	12.6	13.8	5.02	80.1	150	1.44	103.3	3.27
	Mohamad Farhad Abdullrahman	62	Male	1		2021-10-04			jobless	Shkar				1.5	48		134	5	16.7	1.9	0.6	14.2	12.7	6.72	62	263	1.18	7.7	1.45
77023000455	Najm Abud Kazm	74	Male	1	14/4/2021	13/4/2021	03:30:00	Suli-shakraka	Jobless	Hisen				2.46	104				66	7.3	0.7	46	10.6	3.41	91.3	152
77015530264	Sh3a3 Salm Xalf	85	Female	1	17/4/2021	16/4/2021	21:45:00	Darbandyxan	HouseWife	Hemn				3.3	139		138.1	7.76	12	1.2	2	8.8	12.7	4.39	89	269.1
7719928308	Masuma Faraj Latif	82	female	1	15/4/2021	2021-05-04	12:45:00			Dana				0.27	46		145.9	3.25	7.7	1.1	0.4	6.2	12.6	4.35	93.9	170
7701460191	Abdull Hamid Ahmad	80	Male	1	16/4/2021	15/4/2021	19:00:00	Qaradax		Hemn				2.9	102		135.6	5.5	18.7	2.2	0.7	15.8	12.3	4.57	84.8	214
7701376051	Shafiq Mohamad Ahmad	80	Female	1	2021-06-04	2021-02-04	09:45:00	Mamostayan		Dana				1.3	47.4		142.8	4.3	5.9	0.6	0.3	5	14.7	5.04	92	162
7518859102	Hisen Namiq Arif	83	Male	1	21/4/2021	21/4/2021	10:57PM	Chamchamal		Farman				2.14	77.3	0.53	147.7	4.73	12.1	1.6	0.6	9.9	12.8	4.45	88.2	198	1.9	116.8	0.93
7501542283	Swara Abdulla	75	Male	1	25/4/2021	24/4/2021	10:10AM	Chwarqwrna		Dana		Coronary angio&PCI		1.84	52				11.7	1.9	0.5	9.3	12.3	4.35	89.9	170
7705466292	Kafya Ahmad Saeed	84	Female	1	28/4/2021	28/4/2021	23:20:00	Suli-Majidbag		Dana
7703544742	Gwlla Ali Mhamad	89	Female	1	27/4/2021	27/4/2021	00:10:00	Suli-Malkandy		Kawa				2.3	86.9	1.98	139.9	5.15	13.2	1.3	0.6	11.3	8.2	2.99	85.7	306
7711503974	Rahma Qadir Maruf	80	Female	1	2021-07-04	2021-07-04	23:00:00	Suli-Azadi		Farman
7705047153	Nazira Rashid Sharif	55	Female	1		2021-01-04			HouseWife
7701448793	Saadia Ahmad Amin	83	Female	1	2021-09-04	21/3/2021	04:30:00	Chamchamal		Mahir				2.32	153.5	2.2	136	3.1	14.9	1	0.2	13.7	10.3	5.2	62.9	138
7708430138	Lowy Abdulkarim Yasin	65	Male	1	14/1/2021	2021-12-01	10:15:00	Samarah		Hisen				2	76		136	6.1	18.1	1.9	0.2	10.7	7.1	3.09	76.4	146
77040887292	Aysha Abdulqadir Karim	78	Female	1	28/1/2021	28/1/2021	22:00:00	Wuluba	HouseWife	Dana				1.5	44	0.138	140	6.2	10.8	0.7	1.4	8.7	13	4.62	86.5	153
7701501954	Bahya Mohamad	72	Female	1	27/01/2021	27/1/2021	05:30:00	Maladawd	HouseWife	Farman				2.38	168.9	0.16	139.4	7.09	8.5	1.3	0.3	6.9	13.6	5.34	83.2	165
750829806	Ibrahim Mahmood	73	Male	1	2021-02-01	2021-02-01	18:45:00			Dlawar
771414805	Osman Saeed Ahmad	73	Male	1	2021-02-01	2021-02-01	01:10:00	EbrahimPasha	Retierd	Hemn
7707832202	Hisen Mohamad Arif	60	Male	1	2021-01-01	2021-01-01	22:30:00	Sharazur		Hemn				1.6	60	>25
7700452457	Majid Karim Rashid	64	Male	1	2021-05-01	2021-05-01	20:15:00	Penjwin		Sirwan							136.6	5.18	11.6	1.1	0.6		15.4	5.38	87.2	218	2.2	111.6	0.59
7701462349	Amina Sharif Esmaed	70	Female	1	13/1/2021	2021-12-01	02:20:00	Halabja taza		Jalal				0.4	25	0	140	3.8	13.6	3.6	0.9	9.1	13.8	4.82	92.2	417
77016524064	Abdull Jalil Mahmod	55	Male	1	2021-12-01	2021-12-01	21:00:00	Kalar		Jalal		Coronary Angio		0.8	29		135	3.8	12.3	4.3	0.4	7.6	13.9	4.91	87.6	474
7701945856	Sabrya Hama Ali	52	Female	1	2021-07-01	2021-07-01	23:05:00	Bazyan	HouseWife	Tariq				1	34				11.1	1.5	1.5	8.1	17	6.03	89.9	126
7701180942	Esmat Mohamad Xafwr	67	Female	1	2021-09-01	2021-08-01	16:30:00	Suli-Rzgary	HouseWife	Tariq				3.8	136	2.96	137	5	19.8	2.2	1.1	16.5	12.5	4.18	92.7	254
750104390	Mohamad Amin Ahmad	80	Male	1	2021-12-01	2021-10-01	11:31:00			Mahir				2.2	85	0	141	4.2	18.2	2.8	0.6	14.8	16.5	6.03	87.4	196
7702240750	Mryam Xafwr Mohamad	85	Female	1	23/1/2021	22/1/2021	12:00:00	Suli-Eskan											13.5	2.6	0.3	10.6	14.8	6.19	77.4	261
7712857272	Xafwr Rahim Murad	48	Male	1	26/1/2021	25/1/2021	04:20:00	chraxan	Jobless	Tariq				1.3	50		136	5.2	14.5	2.2	0.5	11.8	14.5	5.6	79.6	472
7708183719	Gurchy Mohamad Ali	88	Female	1	19/1/2021	19/1/2021	14:15:00	Kalar	HouseWife	Jalal				1.8	100		138.6	5.13	22.2	2.1	1.4	18.7	14.6	5.13	92.5	189
7702021475	Hidayat Mohamad ahmad	78	Female	1	14/1/2021	14/1/2021	22:30:00	Goizha		Farman				1.55	84.6	117.5	145	5.19	10.5	1.7	1.9	6.9	9.8	3.36	94.5	484
7501137546	Qadir Salih Amin	53	Male	1	2020-02-12	2020-01-12	02:15:00	Karezawshk	worker	Kawa				1.8	73		141	7	5.3	1.2	0.3	3.8	11.9	4.19	87.3	312
7701944096	Xajeja Saleh Rahim	70	Female	1	2020-02-12	2020-01-12	04:00:00	Koya		Kawa				1.97	82.4		141.6	8.09	7.2	0.7	0.3	6.2	8	3.28	78.5	259
7501933649	Dham Esa Xalf	63		1	15/12/2020	14/12/2020	18:20:00	Baxtryary		Kawa				1.3	36	0.522	141	3.7	9.4	1.3	0.4	7.7	15.1	4.85	95	111
7503574526	Mustafa Fatah	70	Male	1	29/12/2020	28/12/2020	21:35:00	Kalar	retierd	Kawa				2.3	69		135	4.5	7.3	1.1	0.2	6	19.2	6.92	85.7	149
7721376600	Hisen Mubarak abas	87	Male	1	28/12/2020	28/12/2020	15:45:00	Kalar		Kawa				1.8	34		146	4	15.1	5.8	0.5	8.8	14.7	5.16	92	132
7701992099	Amina Qadir Rahim	84	Female	1	2020-06-12	2020-03-12	23:52:00	Suli-Baxtyary		Tariq				2.1	93		133.6	4.95	24.7	6.1	1.4	17.2	10.1	4.82	65.8	166
7702123181	Amina Mahmood Sharif	50	Female	1	2020-03-12	2020-03-12	21:30:00	Suli-Azadi		Tariq				1.5	31		136	4.2	18.1	2.1	0.8	15.2	12.6	4.33	89.6	286
7705001655	XalilEbrahim Jasim	73	Male	1	28/12/2020	26/12/2020	23:15:00			Hisen				1.7	56		139.5	5.7	13.3	2.1	0.9	10.3	9.1	4.49	65.5	351
7501520280	Bahast Omer Ali	2	Male	1	19/11/2020		21:00:00	Suli-Zerinok		Dyar									10.3	2.7	0.6	7	13.7	5.11	81	165
7501137899	JabarnAbdulla	65	Male	1	20/11/2020	20/11/2020	12:35:00	Halabja		Sarkawt
7512212339	Bahro Ahmad Jaafar	52		1	21/11/2020	20/11/2020	13:25:00	Chamchamal		Sarkawt				2.2	135		125	5.5	19.5	1.3	0.6	17.6	9.7	4.11	71.5	240
7701273823	Azhdat Ebrahim	58	Male	1	2020-09-11	2020-07-11		Kfry	worker					0.59					17.5	2.5	2.6	12.4	12.3	4.3	89.9	194
7708979494	Mahmood Mhamad	66	Male	1	13/11/2020	2020-12-11	15:20:00	Suli-Chwarchra		Farman				1.94	89.2	1.9	135	5.2	12.8	1.2	0.4	11.2	7.7	2.63	87.1	9191
7508601828	Ahmad mohamad	49	Male	1	2020-05-11	2020-02-11	08:30:00			Dana				11.87	209.1		140.6	5.7	12	1.4	0.4	10.2	5.4	2.54	63.4	344
7701599951	Jalal Mohamad Nadir	83	Male	1	2020-07-11	2020-06-11	17:40:00	Suli-Ashty		Asan				1.1	39	0.144	143	4.5	17.8	1.5	1.5	11.1	15.3	5.12	87.7	114
7507855381	Sleman Nadir Saleh	90	Male	1	2020-05-11	3/11/1010	10:30:00	Chamchamal		Jalal				3.03	133.8		144.7	5.59	17.5	1.3	0.3	15.9	14	4.88	92.5	208
7504614336	Sangar Bahadin	40	Male	1		14/11/2020		Suli-Rzgary	worker					2.1	45		144	3.2	11.5	2.3	0.4	8.8	16.2	5.5	83.1	52
7701410507	Ali Ahmad Mohamad	80	Male	1	25/11/2020	25/11/2020	12:50:00	Qaradax		Jalal				3.22	167.2	0.446	142.5	6.03	11.5	0.7	0.3	10.5	13.7	4.62	92.5	185
7504946351	Xadija XdrAbdulla	68	Female	1	27/10/2020	26/10/2020	22:15:00	Ranya	HouseWife					0.9	34	17.56	140	4	13.2	2.6	0.8	9.8	10.5	3.48	85.5	242
77015604093	Salar Aziz abdulla	56	Male	1	28/10/2020	17/10/2020	21:00:00			Hemn				4.67	180.9		139.4	6.32	7	1	0.3	5.7	9.9	3.14	93.6	285
751483265	Hatim Murad	85	Male	1	2020-04-11	31/10/2020	04:45:00	Zarayan		Sarkawt				2.57	170.9		136.5	3.9	9.1	1	0.7	5.5	11.8	3.48	97.2	168
701598892	Abdulla Nury	87	Male	1	2020-01-11	31/10/2020	04:00:00	Suli-Kaniaskan		Mahir
7511312310	Paxshan Ahmad Maruf	50	Female	1	18/10/2020	18/10.2020	23:45:00	Saidsadq	HouseWife	Mahir				0.64	28.4	11.35	143.9	4.47	20	1.2	0.6	18.2	14.6	5.08	85.4	324
7701483605	Fatima Mustafa Abdulla	84	Female	1	31/10/2020	30/10/2020	15:30:00	Suli-Azadi	Housewife	Dana		PCI		0.8	67		135	4	14.3	2.4	0.7		12.4	4.06	88.1	235
7508819808	Mls Abdull Murad	20	Female	1	13/10/2020	2020-10-10	15:00:00	Arbat		Dana				0.8	35		136.3	5.21	9.9	1.6	1	7.3	8.5	4.4	64.2	271
7701908677	Fatima Karim	69	Female	1	17/10/2020	15/10/2020	11:30:00	Suli-Ashty		Farman				1.4	277		147.9	6.07	13.2	1.5	3.6	11.2	15.5	4.91	96.6	418
7507902107	Mir MohamadMahmod	93	Female	1	23/10/2020	23/10/2020	09:50:00	Chwarqwrna	Housewife	Tariq						>25
7701520731	Esmael Umer	54	Male	1	15/10/2020	15/10/2020	21:20:00	Ranya		Dana				0.9	26		143	4.2	8.9	6.4	0.7	1.8	14.1	4.71	95.2	202
7517138705	Ali Mohamad			1	21/10/2020	21/10/2020	09:30:00		worker	Farman				1.36	36.8	33.07	142.7	3.46	17.4	6.4	0.8	10.2	14	5.13	86.3	178
7719913378	MohamadBaba shex	85	Male	1	18/9/2020	18/9/2020	14:50:00	Suli-Sarshaqam		Sarkawt				3.2	117		126	6.3	9.9	0.7	0.8	8.4	9.2	4.12	70.6	291
7814561308	Shayma Ebrahim	36	Female	1	20/9/2020	19/9/2020		Arbat		Mahir				1	54		127	6.8	6.3	1.6	0.4	4.3	13.3	5.05	80.7	276
7701522777	Xafwr Umer	83	Male	1	23/9/2020	21/9/2020	04:30:00	Suli-Rzgary		Kawa				1.7	99.1	0.17	149	4.63	6.6	0.6	0.4	5.6	15	5.27	89.1	85
7708931986	Umer hisen Ahmad	57	Male	1	19/0/2020	2020-11-09	00:30:00	Suli-Baxtyary	Jobless	Kawa				1.05	66.5		124	5.04	10.4	1.2	0.6	8.6	14.1	4.17	112.7	69	1.77	20.76	0.46
7701386626	Ali Ahmad Fatah	77	Male	1	20/9/2020	20/9/2020		Kalar	Retierd
7702485453	Saeda Abdulla	61	Female	1	14/9/2020	13/9/2020	17:00:00	Suli-Ablax		Asan				0.5	33		140.8	4.36	8.1	0.8	0.3	7	15.3	5.36	86.4	262
7701474431	Karim Rashid Raza	64	Male	1	2020-05-09	2020-05-09	03:40:00	Suli-Twimalik	worker	Dana				4.4	149		137	4	14.1	0.9	0.4	12.8	12.7	5.24	70.9	153
7701750596	Usman Mohamad	63	Male	1	2020-04-09	2020-01-09	15:40:00	Kerkuk		Kawa				0.83	43.3	1.61	137.2	4.05	16.7	1.2	0.3	15.2	9.5	3.53	80.2	359
7501538191	Bazhdar Abdulla	31	Male	1	19/8/2020	18/8/2020	06:15:00	Kanipanka	worker	Kawa				2.25	67.2		128	5.44	25.9	3.2	3.4	19.3	18.1	8.17	77.8	243
7702101347	Xanm abdulla	95	Female	1	14/8/2020	14/8/2020	05:45:00	Suli-Farmanbaran	HouseWife	Dana				1.7	65		130	5.8	22.3	2	0.9	86.9	11.4	4.05	89.3	148
7705005974	Mluk Baxshy Mohamad	52	Female	1	2020-09-08	2020-08-08	12:15:00	Kalar						1.72					14.9	3.3	1.2	10.4	11.4	4.33	83.9	310
	Hapsa Qadir	70	Female	1	2020-07-08	2020-05-08	14:00:00	Suli		Farman				3.5	161	>25	135	5.1	16.4	1.2	2.3	12.8	12.1	3.37	106.8	242
7732646115	EbrahimSalih	63	Male	1	28/8/2020	26/8/2020	09:15:00	Kfry		Farman				4.8	281.1		130	4.9	13.5	1.4	0.8	11.3	10.8	4.75	69.6	73
7701906386	AbdullaSaed	78	Male	1		25/8/2020		Suli-Baranan		Jalal				1.6	42		141	3.6	35.7	2.4	2.6	30.7	10.5	3.27	89.3	300
7701524250	Abubakr Mohamad	82	Male	1	26/8/2020	25/8/2020	12:30:00	Suli-Shexan		Jalal				2.41	71		134.9	5	13.3	1.2	0.5	11.6	13	3.74	104.1	158
7701399015	Parwin Aziz	75	Female	1	23/8/2020	23/8/2020	12:20:00	Suli-Alinajy		Dana				1.65	113.2		143	2.29	33	4.8	1	27.2	12	4.29	83.2	448
7701361869	Hisen Mohamad Arif	75	Male	1	25/8/2020	24/8/2020	12:40:00		builder	Kawa				0.9	30				6.1	2.1	0.3	3.7	14.1	5.19	82.3	353	1.8	125	1.2
7501240931	Awla Homer	69	Male	1	26/7/2020	25/7/2020	01:10:00	Ranya		Sarkawt				4	336		134.7	7.63	22.1	3.1	1.4	17.6	12.6	4.33	94.2	256
7701454461	Zainab Shakr Hisen	65	Female	1	19/7/2020	16/7/2020	10:30:00	Suli-Sarchnar		Tariq				0.95	27.8	0.38	138.1	4.95	7	0.8	0.4	5.8	12.6	4.51	87.5	210
7725230014	Hamza Rasul Ahmad	70	Male	1	30/7/2020	29/7/2020	07:50:00	Piramagrun		Farman
7702271819	Habib Ahmad Abas	57	Male	1		2020-10-07		Bazyan											13.6	2.7	2	8.9	9.4	3.63	75.4	13.2
7736992024	Shirin Saed Mhamad	70	Female	1	2020-07-07	2020-06-07	12:30:00	suli-Sabunkaran						1.4	49.9		127	3.5	19.5	1.7	0.6	17.2	12.2	3.89	91.4	346
7718497473	Ebrahim Mohamad	66	Male	1		2020-11-07
7708162737	Xadija Ahmad	70	Female	1	17/5/2020	15/6/2020	06:42:00			Hisen				2.3	86		136	4.9	8.9	1	0.4	7.5	9.6	3.8	77.5	133
	Sadea Hisen	78	Female	1	2020-10-06	2020-08-06	04:30:00			Asan				1.9	60		143	5.1	5	1.9	0.4	2.7	13.7	4.58	92.8	112
7701352808	Halgwrd Umer	38	Male	1	2020-06-06	2020-05-06	12:10:00	Kerkuk	worker	Mahir				4.5	129		135	4.2	12.6	2.8	3.7	9.3	13.8	4.91	84.3	204
7700401354	Amina Mohamad		Female	1	13/6/2020	13/6/2020	04:30:00	Suli-Ashti	HouseWife	Dana						1354			18.9	1.4	0.5	17	13.9	4.76	87	219
7702236926	Rehana Shamsadin	77	Female	1	2020-03-06	2020-02-06	04:30:00	Xanaqin						1.9	66		141.4	5.48	21.3	10.1	1.1	18.1	13.1	4.77	84.2	288
7707682244	Amina Mohamad abdulla	69	Female	1	27/5/2020	27/5/2020	16:00:00	Suli-Majidbag	HouseWife	Farman				2.1	42		142	3.6	21.7	3.1	0.7	17.9	14.4	4.88	93	164
7719797471	Karim Mohamad amin	93	Male	1	2020-08-05	2020-07-05	07:30:00			Kalar				2.2	78	0.15	132	4.99	17.2	1.2	0.6	15.6	15.4	4.68	96.8	124
7501571415	Shwkrya Majed	78	Female	1	2020-08-05	2020-08-05	21:25:00	Suli-Zargata	HouseWife	Farman				1.7	52		136	6.4	13.3	2.7	1	9.6	13.6	4.67	86.4	189
7501205450	Abdulla Tofiq	69	Male	1	2020-10-05	2020-09-05	01:55:00	Xurmal						3.2	110		143	4.8	20.7	2.5	1.7	16.5	13.8	4.62	93	153
	Mohamad Ahmad			1	29/5/2020	21/5/2020	21:00:00							2.4	34	5.09	131	4.6	19.9	3.2	0.7	16	14.6	5	86.8	164
	Mrwary Mohamad	70	Female	1	23/5/2020	23/5/2020	06:45:00	Gapelon	HouseWife
7701911849	Aziz Rashid	49	Male	1	2020-05-05	2020-04-05	03:00:00	Sulaimany		Dana				2.3	122	>25	137	4.6	12.6	1.2	0.9	10.5	12.4	3.86	99.6	57
7708161128	Hisen Fazl	53	Male	1	2020-12-05	2020-04-05	06:00:00	Suli-Qularaisy						0.98	47.7		142.8	3.85	5.8	2.8	0.3	2.7	9.8	3.04	97.7	267
7705059897	Niema Hama Rashid	81	Male	1	2020-06-05	2020-05-05	00:15:00			Hisen				2.16	119.7		127	5.61	5.1	0.4	0.2	4.5	12	4.05	90.6	162
7701909604	Usman Mohamad	65	Male	1	29/5/2020	29/5/2020	10:30:00	Suli-Xayal		Kawa				1.5	66.8	0.366	143.5	4.79	10.8	2.6	0.6	7.6	16.7	5.77	92.8	158
7702150142	Umer Mahmod	50	Male	1	2020-09-06	26/5/2020	04:06:00	Saidsadq	Employee	Kawa				2.5	136		119	4.2	12.8	1.6	0.5	10.7	12.9	5.24	71	99
7501942200	Aziz Rasul	71	Male	1	27/5/2020	25/5/2020	12:30:00	Ranya		Jalal				2.8	82		137	5.4	11.2	25.6	0.7	7.7	14.8	5.41	84	168
7702161452	Azad Rasul	32	Male	1	31/5/2020	30/5/2020	19:30:00			Hisen				1.1	25		143	4.1	9.9	3	0.9	6	17.5	5.93	85.4	162
7510370374	Bafrau Mohamad	80	Male	1	2020-07-04	2020-02-04	14:15:00	Ranya	HouseWife	Mahir				3.7	284	17.12	146	4	8.2	0.7	0.5	7	9.3	3.18	86.4	214
7708798589	Mohamad Mahmod	56	Male	1	2020-09-04	2020-08-04	18:25:00	Sulaimany	worker			Coronary angio&PCI		2.1	82		140	3.1	17.2	1	0.5	15.7	15.5	5.14	85.9	311
	Nasrin Mohamad Nuri	63	Female	1	28/4/2020	27/4/2020	09:00:00	Suli-Qularaisy		Kawa				0.9	62		149	4.6	7.1	0.4	0.1	6.6	12.5	4.52	85.5	226
7701292760	Bahjat Xwrshid	50	Male	1	13/4/2020	13/4/2020	06:30:00	Kalar	worker	Dana						4.82			10.3	4.1	0.6	5.6	14.7	5.04	93.5	206
7501079403	Zbeda Mohamad	67	Female	1	2020-12-04	2020-12-04	20:30:00	Chamchamal		Dana				1.4	50	0.1			14.1	1.9	1.3	10.9	13.2	4.59	85.8	156
7501773736	Shahla Jamal	47	Female	1	20/4/2020	20/4/2020	04:30:00	Suli-Bakrajo	HouseWife	Dana				2.36	72.4	0.2	138	6.8	33.4	3.2	1	29.2	14.3	3.96	114.5	582
	Shfiq Abdulla	55	Male	1	14/4/2020	2020-11-04	03:45:00	Chamchamal	Jobless	Kawa				1.9	137		135	5	16.6	3.8	2	10.8	11.4	3.83	89.2	105
	Hama Amin	92	Male	1	21/4/2020	21/4/2020		Suli-Piramagrun		Jalal				1.76	84	2345			13.2	1.3	0.8	11.1	9.1	2.9	100.1	343
7502453757	Ali Ahmad	57	Male	1	27/4/2020	27/4/2020	00:45:00	Suli-Qularaysy		Kawa				1.5	34	0.834	146	4.7	13.7	12.8	0.4	11.6	14	4.73	85.4	225
7719688041	Ali Abdulla Mhamad	56	Male	1	2020-04-03	2020-03-03	16:45:00	Kalar		Jalal				2.72	161.9		132.8	5.46	17	0.9	0.3	15.8	16	5.93	81.8	145
7501372284	Altun Amin	70	Female	1	19/3/2020	19/3/2020	18:00:00	Saidsadq		Kawa				1.2	51	0.1	142.1	5.58	16.7	1.4	0.8	14.5	12.7	4.19	90.7	264
7719494341	Xawar Hisen	67	Female	1	2020-02-04	30/3/2020	23:45:00	suli-shahidan	HouseWife	Dana				0.8	49		139.5	5.33	12.4	1.8	1.6	8.7	14	4.46	92.1	294
7730121717	Jehad Faraidun	23	Male	1	27/3/2020	24/3/2020	22:55:00	Suli-Bakrajo		Hisen							136	4.8	14	1.3	0.6	12.1	15.4	5.6	95.3	105	5.03	24.09	2.37
7501164330	Ali Ahmad Mohamad	81	Male	1	25/2/2020	20/2/2020	19:15:00			Dana				1.48	124.2		145	4.87	12.6	0.6	1	11	11	5.23	65.2	245
7733544848	Aya Osman	15	Female	1	24/2/2020	22/2/2020	15:10:00	Kalar		Jalal				0.26	25		142.5	4.05	20.5	1.2	0.3	19	11.3	4.34	82.2	164
7725336318	Nury Xwrshid	75	Male	1	24/2/2020	23/2/2020	14:25:00	Kalar		Jalal				0.85	43.3		148.2	4.55	17.6	1.6	0.5	15.5	13.5	4.37	92.6	223
7740879070	Rehana Rashid Karim	67	Female	1	14/2/2020	2020-12-02	08:00:00	Suli-Shakraka		Farman				4.9	97		129.6	5.05	13.9	1	1.6	11.3	11.5	3.34	99.7	130
7719936258	Aesha Mohamad Amin	68	Female	1	14/2/2020	14/2/2020	15:00:00	Suli-Hajiawa	HouseWife	Mahir				1	47				23.9	3.2	5	15.7	12.6	4.74	75.8	440
7701975650	Hisen Mohamad Amin	90	Male	1	15/2/2020	15/2/2020	23:30:00	Kalar	Jobless	Kawa				1.5	98.2		140	5.69	10	0.6	0.1	9.3	10.3	2.93	100.3	230
7719493676	Adnan Mohamad	58	Male	1	2020-10-02	2020-09-02	23:30:00	Bazyan	Employee	Kawa				0.99	57.2		144.2	4.69	22.2	2	0.7	19.5	15.3	5.23	85.3	192
	Nazdar Salih	60	Female	1	2020-11-02	2020-10-02		Penjwin				Coronary angio&PCI		0.9	31		145	3.3	30.6	1.9	1.7	27	17.7	6.07	84.7	289
7701454942	Arif abdulla	77	Male	1	2020-02-02	2020-01-02	23:00:00	Chamchamal	Jobless	Jalal				2.6	155		147	7.5	8.9	0.9	0.9	7.1	15.6	5.25	97.8	64
7702145567	Umer UsmanAhmad	87	Male	1	2020-09-02	2020-07-02	03:45:00	Suli-Askan		Mahir				2.54	132		132	4.9	7.6	1.2	0.5	5.9	12.8	4.17	86.4	165
	Mohamad Mustafa	78	Male	1	2020-08-02	2020-06-02	01:00:00	Suli-shahidan	worker	Mahir				1.2	59	12.1	141	4.7	7.5	2	0.6	4.9	6.3	2.82	69.3	154
7701925225	Kafya Aziz	90	Female	1	2020-02-02	2020-01-02	20:50:00	Suli-EbrahimAhmad	HouseWife	Jalal				3.17	108.7		135	6	18.8	1.3	0.3	17.2	14.4	4.88	85.8	572
7701571115	Usman Rashid	72	Male	1	19/2/2020	18/2/2020	13:15:00	Suli-Farmanbaran	Retierd	Dana				3.9	117		136.2	4.53	16.9	2.1	1.4	13.4	11.5	3.45	96.8	298
7730860404	Sabrya Slemany	65	Female	1
7501807969	Amena AbdulRahman	54	Female	1	2020-08-02	2020-07-02			HouseWife	Dana		Coronary Angio&PCI		0.61	19.6				8.8	3.4	0.4	5	14.8	5.38	81.9	192
	Zainab Xder	68	Female	1	2020-12-02	2020-11-02	03:40:00	Qaladze		Jalal				0.6	27				1.2	0.5	0.1	0.6	10.2	3.96	78.2	201
	Rahma Aul Mohamad		Male	1	16/2/2020	15/2/2020	16:15:00			Jalal				2.23	57.7	0.214	140.6	5.81	11.9	2.3	0.6	9	12.5	4.84	81.7	121
7501199598	Sirwan Ali Hama	50	Male	1	24/2/2020	24/2/2020	23:25:00	Zarayan		Kawa				2.6	34		142	3.4	17	2.6	1.7	12.7	13.9	4.84	84.3	243
7501377868	Latif Arif Rahim	53		1	25/2/2020	25/2/2020	11:15PM	Chamchamal		Jalal				0.96	28.4	0.1	144.5	4.75	12.6	0.5	0.6	11.5	14.4	5	85.4	203
7701925225	Kafya Aziz	90	Female	1	2020-02-02	2020-01-02	20:10:00	Suli-EbrahimAhmad	HouseWife	Jalal				3.17	108.7		135	6.04	18.8	1.3	0.3	17.2	14.4	4.88	85.8	572
7701571115	Usman Rashid	72	Male	1	19/2/2020	18/2/2020	13:15:00	Suli-Farmanbaran	Retierd	Dana				3.9	117		136.2	4.53	16.9	2.1	1.4	13.4	11.5	3.45	96.8	298
	Saed Hamid Wali	60	Male	1	2020-08-01	2020-05-01	21:00:00	Kalar	worker	Kawa				1.67	65.6		142.4	3.87	19	2.5	0.7	15.8	12.4	3.88	89.1	526
7701492523	Sabrya Hisen Ahmad	69	Female	1	2020-01-02	24/1/2020	03:00:00	Sulaimany	HouseWife	Farman				1.5	46		140	4.05	8.8	2.3	0.6	5.8	13.5	4.31	84.7	213
7717569136	Laalya Qadir	63	Female	1	26/1/2020	26/1/2020	20:55:00	Suli-Raparen	HouseWife					1.1	26		142	4.1	9.9	1.9	0.8	7.2	12.6	4.4	84.4	476
	Aysha Ali	45	Female	1	25/1/2020	24/1/2020	20:35:00	Suli-Hajyawa		Farman				0.31	42.8	<0.1	144.3	4.42	9.1	1.9	0.4	6.8	11.6
7701512273	Mohamad Umer Amin	84	Male	1	29/1/2020	28/1/2020	17:30:00	Suli-Twimalik		Aram				1.94	79.5	>25
7701595866	Hisen Abdulla	78	Male	1	2020-05-01	2020-04-01	03:30:00	Suli-Shah.Sarchnar		Jalal				2.5	68		139.5	4.74	10.6	0.3	1.2	9.1	14.1	4.7	87.9	188
	Amina Salih	78	Female	1	2020-04-01	2020-01-01	08:10:00	Bazyan		Aram				4.9	200		137	5	9.9	1.2	0.6	8.1	12.5	4.79	76.6	122
7701986181	Mahmood Xafwr	73	Male	1	28/1/2020	2020-06-01	07:20:00	Sulaimany		Dana				2.9	91		141	3.7	5.6	1	0.5	4.1	16.8	5.1	102	139
7701994235	Abas Mahmod	50	Male	1	2020-11-01	2020-11-01	15:46:00	Chamchamal		Farman							145.5	4.73	18.6	2.3	0.6	15.7	15.5	5.68	87.8	103
	Najmadin Hisen	65	Male	1	30/12/2019	30/12/2019		Kerkuk	worker	Farman				2.17	129.6		130.5	4.88	21.1	1.6	0.5	19	12.6	4.48	83.3	201
7701545688	Soran Jamal Jalal	46	Male	1	13/1/2020	2020-10-01	09:10:00	Suli-Ashty
7701465693	Jairan Mohamad	63	Female	1	23/1/2020	21/1/2020	09:05:00	Kalar	HouseWife	Aram				4	96				16.4	2.3	1.2	12.9	12.7	6.16	63.5	180
7710136607	Galawezh			1	26/1/2020	25/1/2020		Jalal		Jalal									12.2	2.8	0.7	8.7	13.2	5.01	85.1	259
7702210748	Hisen Mirza	87	Male	1	20/1/2020	20/1/2020	11:45:00	Dana	Jobless	Dana				1.71	127		143	4.2	4.1	1.7	0.2	2.2	10.2	3.68	93.6	79	1.4	156.2	1.4

## Sheet: Sheet2
Phone	Name	Age	Gender	State	In Date	Adress	work	DR.	glucose	Creatine(mg/dl)	Urea(mg/dl)
7708666721	Sheren Jasm Mhamad	41	female	0	22/11/2020	baxdad	employee	mahir	132	0.6	18
7501129013	Ebrahim Mohamad	62	male	1	2020-12-11	suli-Bakrajo	Teacher	mahir	113	1.1	37
7814212691	Hamid Nwar	54	male	0	18/11/2020	baxdad	business	mahir	108	0.9	24
7501508204	Majed Mohamad	52	male	0	18/11/2020	Ranya	business	mahir
7735790396	Raed Nadir	50	male	0	18/11/2020	baxdad	business	mahir	410	0.8	26
7814212691	Zainab Xalil	53	female	0	18/11/2020	baxdad	housewife	mahir	255	0.8	28
7701536885	Bakir Aziz	53	male	0	2020-10-11	chamchamal	teacher	mahir	136	0.9	24
7701953698	Abdulla Salih	60	male	0	2020-09-11	suleimany	business	mahir	92	1	33
7824435001	Sadia Abdulsud	65	female	0	2020-09-12	arbat	housewife	mahir	193	0.6	24
7702183676	Haibat Rashid	72	female	0	2020-09-12	duz	housewife	mahir		0.8	24
7704294680	Karim Mahmod	63	male	0	2020-06-12	Samira	business	mahir	151	0.8	28
7722259097	Ahmad Mohamad	72	male	0	2020-06-12	kalar	business	mahir	133	0.7	29
7824816956	Ewed Marhud	54	male	0	2020-06-12	bazyan	business	mahir	303	1.1	32
7739625573	Loey Zaed	39	male	1	2020-06-12	darbandyxan	business	mahir	205	1	29
7710172222	HashimWais	70	male	0	2020-06-12	suli-zargata	retired	mahir	141	1.1	24
7719892869	Luqman Hakim	42	male	0	23/12/2020	suli-bakrajo	business	mahir	141	0.9	16
7709441334	Naema Sabir	70	female	0	2020-02-12	kalar	housewife	mahir	215	0.7	24
7705188474	Amira Sediq	68	female	0	2020-02-12	kerkuk	housewife	mahir	109	0.8	30
7709423530	Pirshng Ahmad	53	female	0	2020-02-12	kalar	housewife	mahir	335	0.7	27
7702107130	Salam Qadir	53	male	0	2020-02-12	suli-kurdsat	business	mahir	124	0.9	27
7501265374	Mohamad Sabir	64	male	0	2020-02-12	saidsadeq	retired	mahir	107	0.9	19
7701504277	Mahruba Hamid	68	female	0	2020-01-11	kfry	housewife	mahir	228	0.9	34
7705416418	Bahea Alden	61	male	0	2020-01-11	suleimany	business	mahir	168	1.3	34
7723219441	Asad Nadir	69	male	0	2020-01-11	baxdad	business	mahir	323	1.1	33
7701581714	Mohamad Saleh	52	male	0	2020-01-22	kerkuk	employee	mahir	143	1	26
7701557374	amina Qadir	69	female	0	2020-01-11	suleimany	housewife	mahir	194	0.8	31
7714053281	Shaga Abdulla	70	male	0	2020-01-11	salahadin	housewife	mahir	276	0.7	27
7719725763	Mohamad Ali	67	male	0	16/12/2020	kalar	retired	mahir	178	1	44
7803633764	Xairia Mohamad	60	female	0	16/12/2020	salahadin	housewife	mahir	251	0.7	19
7517599300	Raza ahamd	51	male	0	16/12/2020	kerkuk	peshmarga	mahir	300	0.8	23
7701312301	Qasim Jasm	57	male	0	13/12/2020	bazyan	retired	mahir	99	1.1	33
7706662885	Samiea Abdulla	75	female	0	13/12/2020	kerkuk	housewife	mahir	156	1	47
7501017662	Zara Rasul	62	female	0	13/12/2020	suleimany	housewife	mahir	131	0.8	18
7733505515	Kfaya Zeen	70	female	0	13/12/2020	Bejy	housewife	mahir	132	1.2	36
7702479727	Zakeya ahmad	55	female	0	13/12/2020	suli-chwarbax	housewife	mahir	234	0.6	27
7701544971	Bahea Mohamad	58	female	0	22/11/2020	suleimany	housewife	mahir	281	0.7	23
7717581256	Faraidun Faeq	44	male	1	20/12/2020	tanjaro	business	mahir	120	0.9	30
7702107130	Salam Qadir	65	male	0	20/12/2020	suleimany	business	mahir	116	0.8	32
7702020900	Hamdya Mukhlif	52	female	0	20/12/2020	salahadin	housewife	mahir	335	8	16
7518601227	Hamid Nwar	54	male	0	23/12/2020	baxdad	employee	mahir	91	0.9	26
7701461466	Abdy Baqy	60	male	0	23/12/2020	taqtaq	business	mahir	298	0.6	19
7707764685	Xalid Mohsen	55	female	0	23/12/2020	baxdad	business	mahir	573	0.9	26
7701919366	Sabhya Karim Saleh	78	female	0	2020-06-12	suli-shexmhedin	housewife	mahir	383	1.3	44
7823977051	Talib Jasim	50	male	0	15/11/2020	baxdad	business	mahir	141	0.7	24
7701027572	Runak Hama xarib	46	female	0	15/11/2020	duz	housewife	mahir	126	0.9	24
7702679252	Hakim abdullrazaq	87	male	0	15/11/2020	xanaqin	business	mahir	138	0.9	45
7706606620	Yousif Yaqub	76	male	0	15/11/2020	dyala	worker	mahir	105	1.3	28
7713286573	amin Jabar	63	male	0	15/11/2020	dyala	business	mahir	128	1	26
7701558396	Abdulla Faraj	69	male	0	14/12/2020	suli-qalawa	business	mahir	136	1.6	66
7704006700	Salih Rahim	75	male	0	14/12/2020	kerkuk	retired	mahir	152	0.7	40
7701415956	Esmail Karim	69	male	0	14/12/2020	bazyan	retired	mahir	101	1	29
7503363454	Rasul Mohmamd	63	male	0	14/12/2020	chwarqurna	retired	mahir	147	0.9	28
7703523946	Maneja Mohamad	66	female	0	14/12/2020	kalar	housewife	mahir	123	0.8	30
7824959339	Sara Halal	69	female	0	14/12/2020	tkrit	housewife	mahir	104	0.7	19
7701241932	Mohamad Umer	52	female	0	14/12/2020	kut	police	mahir	418	1.1	35
7511594146	Sabreva Namiq	65	female	0	14/12/2020	halabja	housewife	mahir	286	0.6	26
7702415580	Mina Mahmod	50	female	0	14/12/2020	suli-zargata	housewife	mahir	179	0.6	19
7709645073	Tahsin Hamid	41	male	0	2020-04-11	salahadin	business	mahir	203	1.1	28
7701374954	Mohamad Abas	48	male	0	2020-04-12	kerkuk	business	mahir	125	1.1	23
7815304341	Abdul Qadir	47	male	0	2020-04-11	salahadin	soldier	mahir	123	1	20
7705324257	Hamid Atya	51	male	0	2020-04-11	Bejy	business	mahir	130	0.8	32
7712333014	Esmail Karim	64	male	0	2020-04-11	baxdad	retired	mahir	96	1	34
7501290063	3asi akram	57	male	0	17/11/2020	kerkuk	business	jaafer	333.4	1.04	32.2
7701867168	Nazm Abdulla	66	male	0	2020-10-12	salahadin	business	jaafer
7701544581	Dara Jamal	47	female	0	24/12/2020	shexawa	peshmarga	tariq		0.9	31
7502054520	Ali hisen	68	female	0	2020-10-12	piramagrun	business	farman	156	0.7	27.5
7719683738	Suhaela Ne'matShah Husen	59	female	0	2020-05-10	baghdad	Housewife			……..	………..
7702222639	husen hasan sadradin	71	male	0	29/11/2020	sulaimaniyah	retried			1.36	86.8
7510378443	xdr rasul xdr	52	male	0	81/11/2020	qaladze	officer			1.12	24
7503073738	abdulla xdr abdulla	63	male	0	18/11/2020	sangasar	teacher			0.9	31
7701562088	ghafur abdulla sa'ed	68	male	0	24/11/2020	suli-mamayara	business			1.07	41.2
7705455885	abubakr ne'ma majeed	78	male	1	25/10/2020	suli	retired		90.8	1.31	5
7501335483	shler abdulla ali	73	female	0	26/10/2020	rania	housewife		70-110	0.46	42.3
7701981999	samea latef hamarash	65	female	0	22/12/2020	suli-bakrajo	housewife
7702295613	akhtar mahmood ahmad	74	female	0	26/12/2020	shari nmwnay	housewife			1.5	68
7702598985	tahir raof nuri	84	male	1	2020-08-12	suli-tuymalik	retired
7701556291	mahmood mhamad rostam	82	male	0	30/11/2020	saidsadq
7511513212	zedan ahmad darwesh	46	male	0	13/10/2020	suli	business
7719929017	khadijacha hassan muhammad	69	female	0	2020-10-08	sarwary	housewife
7706172217	azad hidayat aziz	47	male	0	26/10/2020	kirkuk	business
7702169021	star abdulla salih	58	male	0	2020-07-12	suli	business
7501185428	fatah hama fatah	68	male	0	14/12/2020	halabja
7501926690	abdulla ahmad hassan	76	male	0	14/12/2020	qaladze
7702442848	sallah esmaeel sharif	64	male	0	12/10/020	suli	retired
7701596282	omer shaswar muhammad	54	male	0	2020-12-10	saidsadq	business
7701959141	kamal taqi qasim	52	male	0	2020-12-10	suli-kurdcity	employee
7725240423	muhammad aziz muhammad	61	male	0	2020-12-10	kalar	business
7719470234	darwesh muhammad khalid	51	male	0	2020-11-10	suli	teacher
7719691928	muhammad ahmad ali	64	male	0	23/11/2020	saidsadq	retired
7701522549	tahir hama faraj jalil	52	male	0	22/11/2020	suli	business
7510159878	hassan muhammad sleman	73	male	0		qaladze	un employee
7703424258	giaband ibrahim ibrahim	41	female	0	22/11/2020	qaladze	Housewife
7719470234	darwesh muhammad khalid	51	male	0	2020-11-10	suli	teacher
	hemn nuradin farman	42	male	0	23/11/2020	xanaqin	teacher
7501358607	mustafa karim mohammad	67	male	0	23/11/2020	rania	business			0.3-1.2	15-40
7701498030	zakya azeez hassan	75	female	0	23/11/2020	chwarbakh	Housewife
7501182989	gullbahar hama amin khdr	39	female	0	23/11/2020		Housewife
7701470410	fatima sleman abdulrahman	52	female	0	2020-12-11	kareza wshk	Housewife
7501862720	fatima hama faraj		female	0	2020-12-11	piramagrwn
7501271401	ibrahim hama faraj	49	male	0	14/11/2020	halabjay taza	business
7501112098	majid karim muhammad	60	male	0	18/11/2020	saidsadq
7705264620	shmsa slemanmahmood	65	female	0	14/11/2020	darbandikhan	Housewife
7701572490	tuba abdulkarim aziz	70	female	0	2020-11-11	saidsadq	Housewife
7701396484	hapsa abdulla ahmad	68	female	0	2020-11-11	suli	Housewife
7511509132	majid hakim rashid	76	male	0	2020-11-11	bardaqaraman	un employee
7725317650	jalal hsen ahmad	60	male	0	2020-11-11	kalar	business
7702162584	a'esha ali mahmood	90	female	0	26/11/2020	darbandikhan	Housewife
7501290753	fatima mustafa pirot	50	female	0	26/11/2020	rania	Housewife
7701904052	star abdulkarim amin	55	male	0	26/11/2020	suli-qrrga	karmand
7518786797	shawkat sharif qadir	44	male	0	26/11/2020	bainjan	peshmarga
7702204180	amir azeez shahwar	44	male	0	2020-09-12	kalar	peshmarga
7701556910	saifur abdullrahman ali	50	male	0	2020-09-12	hallabjay shahid	business
7704197939	batwl sada mohamad	73	female	1	2020-10-12	suli-baxtyary	Housewife
7708664477	nuri mahmood mhamad	55	male	0	2020-10-12	suli-sarshaqam	business
7701945496	jalal rashid ahmad	68	male	0	2020-10-12	suli-shexmheden	retired
7501793679	aesha muhamad qadir	60	male	0	25/11/2020	suli-raparin
7705487597	nazira mahmood hama amin	50	female	0	25/11/2020		Housewife
7702221975	salm hasan tofiq	45	male	0	25/11/2020	halabjai shahid	business
7501578068	mahmood hsen ali	81	male	1	25/11/2020	qaladze	business
7736955921	mahmod ahmad abas	50	male	0	30/12/2020	kalar
7701464937	mryam ibrahim rasul	50	female	0	30/12/2020	qaladze
7701413809	tahir talb ahmad	46	male	0	30/12/2020	suli
7701583982	nazanin hsen faraj	50	female	0	31/12/2020
	namiq kaka bra ahmad	56	male	0	17/3/2021		un employee
	samahat mhamad sae'd	70	female	0	17/3/2021	suli-baxtyari taza	Housewife
	shaxawan xdr ismael	37	male	0	17/3/2021	rania	business
7701725712	hogr qadr ali	28	male	0	17/3/2021		un employee
	rawand farwq qadr	24	male	0	17/3/2021	suli-ibrahim ahmad	student
	yahya mahmud	60	male	0	2021-07-01	suli-shexmheden	business
7710230869	gllub mohamad azez	61	female	0	2021-06-01	kalar	Housewife
	mahmod ahmad mahmod	60	male	0	2021-06-01	saidsadq	business
7701944035	zara mhamad marf	70	female	0	2021-07-01	peramagrun	housewife
7701903816	hashm hama amin mhamad	63	male	0	30/12/2020	xwrmal
7709565303	abubakr ahmad karim	64	male	0	13/1/2021	halabjai shahid	business
7701502328	hasan esma'el ma'ruf	75	male	0	13/1/2021	suli-qalawa	business
7702221677	su'ad ra'uf raza	69	female	0	13/1/2021	kalar
7702268372	azad mhamad bafri	55	male	0	13/1/2021	kfri	peshmarga
7719496044	ali abdulla hasan	56	male	0	2021-02-03	suli-hawari shar	retired
7702445161	sa'ed kaka wlla faraj	62	male	0	2021-02-01	suli-ibrahim ahmad
7701571342	baqi sdiq sa'ed	37	male	0	2021-02-01	suli-qalawa	business
7703570736	tuba mhamad mahmood	60	female	0	20/1/2021	halabjai shahid
7708797029	shahla jamil ali	57	female	0	20/1/2021	suli-sarchnar
7705000552	ahmad hamasalh abdulkarim	60	male	0	20/1/2021	halabjai taza
7701581593	nawzad ahmad abdulrahman	51	male	0	20/1/2021	suli-raparin
7711512717	madiha ibrahim ali	60	female	0	20/1/2021	suli-tavga	Housewife
77501219328	rupak sa'ed qadr	54	female	0	2021-10-03	saidsadq
7702664441	mhamad karim mahmood	63	male	0	25/2/2021	suli-nalparez
7511775652	esamdin najmadin salh	58	male	0	25/2/2020	taqtaq	business
7503372640	othman muhammad karim	51	male	0	2021-06-03	kani spika	officer
7830340082	madhar mokhiar	46	male	0	2021-06-03	salahadin
7501510087	a''nea mahmood ali	50	female	0	2021-06-03	suli-qrga	Housewife
	hassan armaqhan sadq	43	male	0	2021-05-03	suli-tavga	dartash
	star muhammad taha	56	male	0	2021-05-03		un employee
7701572179	base ibrahim khdr	76	female	0	2021-05-03	qaladze	Housewife
	xalid salm ali	76	male	0	2021-04-03	dyale	business
7700099881	talib abdulla fahd	64	male	0	2021-03-03	anbar	business
7505392252	aman rasul karim	61	female	0	15/3/2021	bazyan	Housewife
7701539648	xzr rasul xdr	86	male	0	15/3/2021	bazyan	business
7705077733	nawzad sa''ed tahr	65	male	0	2021-11-03	kirkuk	business
7701545593	azeez mahmood muhammad	53	male	0	2021-11-03	suli-hwana	business
7703501414	lutfya amin sa''ed	65	female	0	2021-01-04	suli	Housewife
7501095665	rzgar hamid mustafa	42	male	0	31/3/2021	rania	police
7501724459	rehan hama shrif hama amin	50	female	0	31/3/2021		Housewife
	ahmad rasul muhammad	74	male	0	31/3/2021	qaladze	business
7501192297	galawezh mhamad hasan	50	female	0	2021-10-03	suli	Housewife
	halkawt osman qadr	64	male	0	2021-11-03		business
7725178046	mryam mhamad mahmood	47	female	0	2021-06-01		Housewife
7736990522	xawar hama sa'ed raza	70	female	0	2021-06-01		housewife
7501122143	aram mahmood abdulla	35	male	0	2021-06-01	xwrmal	employee
7501138400	esam omer hasan	58	male	0	2021-06-01
7702101550	mhamodd abdulla hsen	80	male	0	21/5/2021
7501283808	altwn ali hasan	67	female	0	21/5/2021
7701534466	omer mhamad omer	52	male	0	21/5/2021	suli
7508888242	edres jalal mahmod	50	male	0	21/5/2021	suli	employee
7701467947	shamsa karim ahmad	65	male	0	2021-05-05	chamchamal
7701969235	azeez sharef ahmad	24	male	0	22/4/2021	bazyan	shepherd
7500569129	mabrok karim abdulla	56	male	0	2021-04-04	chamchamal
7701436424	hasan ahmad salh	73	male	0	14/4/2021	suli-ibrahim ahmad
7501204710	ateya husen qadr	80	female	0	14/4/2021	halabjai shahid
7701929271	ahmad qadr sa'ed	66	male	0	15/4/2021	suli-azadi
7707109990	mhamad rasul mhamad	75	male	0	14/4/2021	suli-rzgari
7730648400	karim mhamad xdr	53	male	0	15/4/2021	suli-axjala
7501075722	bahia hasan shmad	71	female	0	15/4/2021	suli-xabat	Housewife
7701544969	mustafa mhamad qadr	61	male	0	15/4/2021	suli
7702152476	kamaran adll esma'el	51	male	0	15/4/2021	xanaqin	business
7505033705	dler nure abdullmajed	55	male	0	15/4/2021	suli	business		104	1.12	45.4
7501824482	mhamad omer mahmod	55	male	0	2021-08-04	suli-bakrajo	retired
7709136393	hiwa rashid nasradin	39	male	0	2021-08-04	suli-raparin	business
772177593	taib ali hamid	63	male	0	2021-08-04	kfry	retired
	mahmood salh karim	65	male	0	2021-10-04	suli-azadi	retired
7715921807	bahra karim ahmad	51	female	0	2021-10-04	suli-kanasurah	employee
7701592402	a''esha ahmad shekha	60	female	0	31/3/2021	suli-bazyan	Housewife
7501438480	haybat muhammad hassan	53	female	0	2021-01-04	sirwan
7511597084	omer rasul muhammad	60	male	0	2021-01-04	rania	business
7702370047	hashm qadwry abdul rahman	61	male	0	2021-01-04	kirkuk
7719716636	abdulla walid rahid	60	male	0	2021-01-04	kalar
7501254276	nigar abdulla xdr	76	female	0	31/3/2021	rania	Housewife
7701221916	rebwar qadir rahim	49	male	0	2021-01-04	suly	business
7703560922	sam'I mahmood e''sa	60	male	0	21/4/2021	xanaqin	business
7701509164	mariwam atta raza	48	male	0	2021-07-04		assistant doctor
7501706045	ahmad ibrahim mustasa	59	male	0	2021-07-04	rania	business			0.9	46
7702130071	xawar muhammad kal	82	female	0	2021-07-04	kalar	Housewife
7731510404	abdul fatah hama talib	70	male	0	2021-07-04	suli-qrga	business
7501538234	hedayat abdulla mhamad	45	male	0	2021-07-04	chamchamal	employee
7701431154	fa'eq rashid sa'dwn	53	female	0	2021-09-04	darbandikhan	business
7501571280	osman ahmad amin	53	female	0	2021-09-04	suli	business
7508353753	hasan karim morad	50	male	0	21/1/2021	halabjai shahid	guard
7729968655	sa'dea ibrahim waly	68	female	0	21/1/2021	suli-tanjaro	housewife		149.6	0.69	36
7702331055	narmen abdulla mstafa	59	female	0	20/1/2021	karkuk	Housewife
	habiba omer hama salh	51	female	0	2021-04-02	suli-ibrahim ahmad	Housewife
7701914131	aram bakr karim	43	male	0	26/5/2021	suli-azadi	employee
7501612335	syamand fazl kaka rash	38	male	0	26/5/2021	chamchamal
7701378288	barzan mhamad ali	46	male	0	27/5/2021	kalar	employee
7703660569	azeez xadir motlak hussin	69	male	0	26/5/2021	dyala	business
7501463873	sdiq omer ahmad	50	male	0	21/5/2021	suli
7503048515	rasul qadr mhamad	50	male	0	21/5/2021	rania
7508482345	ahmad salh rashid	69	male	0	22/5/2021	suli-tanjaro	business
7717355382	faraj ahmad mhamad	51	male	0	22/5/2021	chamchamal-shorsh	peshmarga
7714165343	fuad sharif faraj	59	male	0	13/5/2021
7704309995	najeba rafiq rahem	47	female	0	2021-12-05	kfri	Housewife
7501898456	adeba xalaf qasm	48	female	0	2021-05-05	suli-arbat
7701532053	salh mhamad sa'ed	67	male	0	2021-05-05	chamchamal
7705549008	mryam rahman azez	69	female	0	2021-06-05	suli-zargata	Housewife			0.8	27.8
7501278383	ahmad hama ali abdulrahman	66	male	0	30/4/2021	halabjai taza	business
7701534466	faysal omer mahmwd	36	male	0	2021-01-05	chamchamal	business
7701516630	ne''matsalh hsen	43	male	0	2021-01-05	kalar	business
7501552050	a''esha sabir hsen	45	female	0	2021-01-05	rania	Housewife
7501159202	salih qadr ali	53	male	0	14/11/2021	kani goran
7701552336	karim salh samir	49	male	0	14/11/2021	saidsadq	business
7701999203	fathulla abdulla karim	51	male	0	14/11/2021	chamchamall
7701985570	jalal qadir amin	67	male	0	28/11/2020	kfry
7701525485	mahmood ahmad kak hsen	49	male	0	29/11/2020	darbandikhan	employee
7701398041	xalil mohammad sa''ed	51	male	0	29/11/2020	suli-sarshaqam	employee
7701545125	e''smat hsen abbas	61	female	0	29/11/2020	suli-kurdsat	Housewife
7700881115	laila najm abud	65	female	0	18/1/2021		Housewife
7501524185	hara mhammad amin	60	male	0	18/10/2020
7701546062	bakhtyar namiq karim	50	male	0	18/10/2020	sarchinar	retired
7702122114	amina muhammad qadr baram	64	female	0	19/12/2020	darbandikhan	Housewife
	aftaw mawlwd jabar	50	female	0	14/12/2020	kalar-rzgary	Housewife
7701431987	limo youns abdulla	67	female	0	23/11/2020	taslwja	Housewife
7702248193	alla nazhad ahmad	56	female	0	2020-10-11	suli-ali naje	employee
7501134803	amina ahmad tofiq	67	female	0	17/11/2020	rania-haje awa	Housewife
7501560450	namiq hassan ahmad	55	male	0	2020-04-11	halabjay shahid	retired
7719695900	wali fars fatah	67	male	0	2020-07-11	kalar	employee
7501528838	salma rahim hama amin	64	female	1	2020-03-11	saidsadq	Housewife		144.6	0.75	44.3
7501240662	xaraman ahmad muhammad wais	63	female	0	2020-03-11	halabjay shahid	Housewife
7702229996	enteha'a hassan hussen	83	female	0	2020-07-11	suli	Housewife
7719501611	aqid hama sa''ed hama rashid	31	male	0	2020-07-11	suli
7730212332	sabah jamal abdul rahim	55	male	0	2020-12-12	halabja
7701367117	ali ehsan kaka xan	71	male	0	27/12/2020	suli-darwaza 2
7501373420	walli karim hama rashid	58	male	0	27/12/2020	suli-arbat
704013075	abdulla qubad bahaden	40	male	0	26/12/2020	maxmur	un employee
7701521208	akram jaza mhamad	64	male	0	26/12/2020	suli-kurdsat	un employee
7725447309	xalid merza hasan	49	male	0	26/12/2020	suli-chwarchra	business
7703668850	a''esha salh sa''ed	65	female	0	26/12/2020	suli-sarchnar	business
7501196596	bafraw mhamad ali	60	female	0	26/12/2020	saidsadq	Housewife
7707607482	sdiq hsen ahmad	56	male	0	2020-12-12	kalar
7700367635	omer ali fathwlla	66	male	0	2020-12-12	suli-bazyan	retired
7705001655	xalil ibrahem mhamad	73	male	0	26/12/2020	darbandikhan	business
7703614913	fatema zahir karim	50	female	0	22/11/2020	suli-bakrajoi taza	Housewife
7701514732	wazifa mhamad karim	52	female	0	22/11/2020	suli-raparin	Housewife
7702175453	faraidun mhamad ahmad	52	male	1	22/11/2020	suli-ibrahim ahmad	business
